# Supplementary material for: Ribosomal mistranslation leads to silencing of the unfolded protein response and increased mitochondrial biogenesis
Source: Commun Biol. 2019 Oct 17;2:381. doi: 10.1038/s42003-019-0626-9 (PMC6797716; doi:10.1038/s42003-019-0626-9)
Supplement: Supplementary file 4 — Supplementary Data 1 [file 42003_2019_626_MOESM4_ESM.xlsx]

## Sheet: Supplementary Data 1
	Supplementary Data 1: List of genes sorted by pathways
	1. Cell cycle
	G1/S transition
	Gene	Name / Function	pV	log2 ratio
	CDK2	cyclin-dependent kinase 2	0.06559	-0.1718
	CDK4	cyclin-dependent kinase 4	0.7688	0.0243
	CDK6	cyclin-dependent kinase 6	0.9494	0.007031
	CCND1	Cyclin D1	0.05294	-0.2282
	CCND2	Cyclin D2	9.782e-05	-0.5145
	CCND3	Cyclin D3	0.2676	0.127
	CCNE1	Cyclin E1	0.01677	0.3648
	CCNE2	Cyclin E2	0.5527	0.09263
	RB1	retinoblastoma 1	0.3557	0.1011
	RBL1	retinoblastoma-like 1	0.2365	-0.1571
	RBL2	retinoblastoma-like 2	0.8003	0.02507
	E2F1	E2F transcription factor 1	0.004153	0.265
	E2F2	E2F transcription factor 2	3.019e-06	-0.727
	E2F3	E2F transcription factor 3	0.001452	0.2588
	E2F4	E2F transcription factor 4	0.7345	0.03778
	E2F5	E2F transcription factor 5	0.9598	-0.01034
	E2F6	E2F transcription factor 6	0.8663	-0.02118
	E2F7	E2F transcription factor 7	0.5099	-0.07077
	E2F8	E2F transcription factor 8	0.107	-0.248
	CDKN1A	cyclin-dependent kinase inhibitor 1A	0.03273	0.3849
	CDKN1B	cyclin-dependent kinase inhibitor 1B	0.186	0.1307
	CDKN1C	cyclin-dependent kinase inhibitor 1C	0.002647	1.058
	CDKN2A	cyclin-dependent kinase inhibitor 2A	0.3902	-0.1068
	CDKN2B	cyclin-dependent kinase inhibitor 2B	0.3821	0.1447
	CDKN2C	cyclin-dependent kinase inhibitor 2C	0.1991	-0.1491
	CDKN2D	cyclin-dependent kinase inhibitor 2D	0.9737	-0.01814
	CDKN3	cyclin-dependent kinase inhibitor 3	0.4513	0.1073
	CDK2AP1	cyclin-dependent kinase 2 associated protein 1	0.009091	0.274
	CDK2AP2	cyclin-dependent kinase 2 associated protein 2	0.5473	0.09385
	CDC34	cell division cycle 34	0.2154	0.1338
	SKP2	S-phase kinase-associated protein 2, E3 ubiquitin protein ligase	0.7586	-0.03227
	CUL1	cullin 1	0.2527	0.09648
	CUL2	cullin 2	0.6157	0.05121
	CUL3	cullin 3	0.05236	0.1949
	CDT1	chromatin licensing and DNA replication factor 1	9.383e-06	-0.5244
	CDC7	cell division cycle 7	0.8221	0.02172
	S phase and DNA replication
	ORC1	origin recognition complex, subunit 1	2.67e-05	-0.4978
	ORC2	origin recognition complex, subunit 2	0.1877	0.1207
	ORC3	origin recognition complex, subunit 3	0.0005658	-0.3638
	ORC4	origin recognition complex, subunit 4	0.8352	-0.01754
	ORC5	origin recognition complex, subunit 5	0.2703	0.1169
	ORC6	origin recognition complex, subunit 6	0.3914	0.09978
	CDC6	cell division cycle 6	0.07556	-0.2445
	CDC45	cell division cycle 45	0.005028	-0.3239
	ABL1	ABL proto-oncogene 1, non-receptor tyrosine kinase	2.462e-22	1.049
	UBA1	ubiquitin-like modifier activating enzyme 1	3.007e-11	0.7394
	MCM2	minichromosome maintenance complex component 2	1.768e-08	-0.5476
	MCM3	minichromosome maintenance complex component 3	0.5464	-0.04436
	MCM4	minichromosome maintenance complex component 4	0.9116	0.01163
	MCM5	minichromosome maintenance complex component 5	0.008503	-0.3045
	MCM6	minichromosome maintenance complex component 6	0.1044	0.1413
	MCM7	minichromosome maintenance complex component 7	0.0307	-0.1647
	MCM10	minichromosome maintenance 10 replication initiation factor	0.06345	-0.2226
	WDHD1	WD repeat and HMG-box DNA binding protein 1	0.004216	-0.2662
	TIMELESS	timeless circadian clock 1	0.00303	-0.3399
	TIPIN	timeless interacting protein	0.9416	-0.006109
	CLSPN	claspin	0.02657	-0.327
	GINS1	GINS complex subunit 1	0.4837	-0.07251
	GINS2	GINS complex subunit 2	0.174	0.1581
	GINS3	GINS complex subunit 3	0.7943	0.02584
	GINS4	GINS complex subunit 4	0.2441	0.1436
	PCNA	proliferating cell nuclear antigen	0.7316	0.02687
	RFC1	replication factor C (activator 1) 1, 145kDa	0.001028	-0.3272
	RFC2	replication factor C (activator 1) 2, 40kDa	7.627e-05	-0.4358
	RFC4	replication factor C (activator 1) 4, 37kDa	0.001502	-0.3768
	RPA1	replication protein A1	0.04875	-0.2706
	RPA2	replication protein A2	0.7161	-0.03673
	RPA3	replication protein A3	0.04505	-0.2043
	RPA4	replication protein A4	0.3991	-0.776
	POLD1	polymerase (DNA directed), delta 1, catalytic subunit	1.57e-06	-0.4405
	POLD4	polymerase (DNA-directed), delta 4, accessory subunit	0.001006	-0.7907
	POLE	polymerase (DNA directed), epsilon, catalytic subunit	0.01339	-0.2629
	PRIM1	primase, DNA, polypeptide 1 (49kDa)	1.179e-05	-0.4423
	LIG1	ligase I, DNA, ATP-dependent	1.786e-11	-0.7992
	SUMO1	small ubiquitin-like modifier 1	0.1568	0.116
	TEP1	telomerase-associated protein 1	0.02468	-0.3365
	TERT	telomerase reverse transcriptase	0.001066	-1.271
	TLK1	tousled-like kinase 1	0.0002481	-0.3374
	TLK2	tousled-like kinase 2	0.02301	-0.1989
	TOP3A	topoisomerase (DNA) III alpha	1.606e-06	-0.5966
	UHRF2	ubiquitin-like with PHD and ring finger domains 2, E3 ubiquitin protein ligase	0.007819	-0.2795
	HIST1H1C	histone cluster 1, H1c	0.9631	-0.03059
	HIST1H4J	histone cluster 1, H4j	0.04451	-1.885
	H1F0	H1 histone family, member 0	9.063e-12	-1.278
	H3F3B	H3 histone, family 3B (H3.3B)	0.04548	-0.2638
	TOPBP1	topoisomerase (DNA) II binding protein 1	0.003474	-0.3177
	TICRR	TOPBP1-interacting checkpoint and replication regulator	0.008259	-0.2976
	ASF1A	anti-silencing function 1A histone chaperone	0.9318	-0.008527
	ASF1B	anti-silencing function 1B histone chaperone	0.01606	-0.3181
	FEN1	flap structure-specific endonuclease 1	0.01251	0.2395
	CHAF1A	chromatin assembly factor 1, subunit A	0.4178	-0.08745
	CHAF1B	chromatin assembly factor 1, subunit B	0.6222	-0.04992
	PIF1	PIF1 5'-to-3' DNA helicase	0.02336	-0.4286
	TOP1	topoisomerase (DNA) I	0.6143	0.05816
	TOP2A	topoisomerase (DNA) II alpha 170kDa	1.561e-08	-0.5612
	TOP2B	topoisomerase (DNA) II beta 180kDa	0.0007928	-0.3532
	DNA2	DNA replication helicase/nuclease 2	8.327e-09	-0.5134
	G2/M transition
	CDK1	cyclin-dependent kinase 1	0.2279	-0.1068
	CCNB2	Cyclin B2	0.001097	-0.4104
	AURKA	aurora kinase A	0.3761	-0.1005
	BCCIP	BRCA2 and CDKN1A interacting protein	1.347e-09	0.6296
	BLM	Bloom syndrome, RecQ helicase-like	3.939e-08	-0.5605
	CCNB1	Cyclin B1	0.02927	0.2391
	CCNG1	cyclin G1	0.5327	-0.09107
	CCNG2	cyclin G2	0.01104	-0.3348
	CCNH	Cyclin H	0.2465	0.1439
	CCNT1	cyclin T1	0.9796	0.003063
	CCNT2	cyclin T2	0.0208	-0.2157
	CDC25A	cell division cycle 25A	0.6741	-0.05439
	CDC25B	cell division cycle 25B	7.955e-06	-0.6466
	CDC25C	cell division cycle 25C	0.666	-0.06147
	CDK5R1	cyclin-dependent kinase 5, regulatory subunit 1 (p35)	0.00179	-0.4223
	CDK5RAP1	CDK5 regulatory subunit associated protein 1	0.3377	0.1022
	CDK5RAP3	CDK5 regulatory subunit associated protein 3	3e-06	-0.8587
	CDK7	cyclin-dependent kinase 7	0.5623	0.0838
	CKS1B	CDC28 protein kinase regulatory subunit 1B	0.04375	-0.26
	CKS2	CDC28 protein kinase regulatory subunit 2	0.2336	-0.1269
	DDX11	DEAD/H (Asp-Glu-Ala-Asp/His) box helicase 11	0.1013	-0.2182
	DIRAS3	DIRAS family, GTP-binding RAS-like 3	0.1062	-0.8184
	DNM2	dynamin 2	0.6089	-0.05414
	FANCD2	Fanconi anemia, complementation group D2	2.611e-13	-0.715
	GTF2H1	general transcription factor IIH, polypeptide 1, 62kDa	0.003346	0.3165
	GTSE1	G-2 and S-phase expressed 1	0.2303	-0.1079
	HERC5	HECT and RLD domain containing E3 ubiquitin protein ligase 5	1.166e-06	0.8544
	KPNA2	karyopherin alpha 2 (RAG cohort 1, importin alpha 1)	0.8842	0.01677
	LMNB1	lamin B1	0.01015	-0.2959
	LZTS1	leucine zipper, putative tumor suppressor 1	0.003542	0.8662
	MNAT1	MNAT CDK-activating kinase assembly factor 1	0.04382	0.1889
	PKMYT1	protein kinase, membrane associated tyrosine/threonine 1	5.529e-07	-0.504
	PLK3	polo-like kinase 3	0.2981	-0.2339
	SERTAD1	SERTA domain containing 1	1.669e-05	0.9471
	SFN	stratifin	9.62e-05	-2.17
	WEE1	WEE1 G2 checkpoint kinase	0.5788	-0.05125
	Mitosis
	CBX5	chromobox homolog 5	8.596e-06	-0.5549
	ESCO1	establishment of sister chromatid cohesion N-acetyltransferase 1	0.882	-0.01549
	MYT1	myelin transcription factor 1	0.6446	-0.2611
	NCAPD3	non-SMC condensin II complex, subunit D3	0.774	-0.02708
	NCAPG	non-SMC condensin I complex, subunit G	0.0003989	-0.3439
	NCAPH2	non-SMC condensin II complex, subunit H2	0.01306	-0.2425
	PDS5A	PDS5 cohesin associated factor A	0.1988	0.1004
	PLK1	polo-like kinase 1	0.8402	-0.0185
	Rad21	RAD21 cohesin complex component	0.004975	-0.3205
	SMC1a	structural maintenance of chromosomes 1A	5.685e-05	0.4083
	SMC2	structural maintenance of chromosomes 2	0.000798	0.3565
	SMC3	structural maintenance of chromosomes 3	0.04855	-0.1698
	SMC4	structural maintenance of chromosomes 4	5.882e-06	-0.4915
	Spindle assembly and checkpoint
	AURKB	aurora kinase B	0.005742	-0.3436
	AURKC	aurora kinase C	0.2716	-0.5911
	BIRC5	baculoviral IAP repeat containing 5	0.8438	0.02879
	BUB1B	BUB1 mitotic checkpoint serine/threonine kinase B	4.764e-05	-0.4836
	BUB3	BUB3 mitotic checkpoint protein	0.242	-0.0892
	CDCA8	cell division cycle associated 8	0.001419	-0.3647
	CENPC1	centromere protein C	0.0009547	-0.3648
	CENPE	centromere protein E, 312kDa	0.1184	-0.1504
	CENPF	centromere protein F, 350/400kDa	0.005962	-0.2733
	INCENP	inner centromere protein	0.2964	-0.09373
	MAD1L1	MAD1 mitotic arrest deficient like 1	0.2833	-0.1678
	MAD2L1	MAD2 mitotic arrest deficient-like 1	0.5733	-0.05449
	MAD2L2	MAD2 mitotic arrest deficient-like 2	0.4311	-0.09678
	MIS12	kinetochore complex component	0.8892	-0.02037
	NSL1	MIS12 kinetochore complex component	0.001572	-0.3223
	PTTG1	pituitary tumor-transforming gene 1	0.594	0.07531
	SUGT1	suppressor of G2 allele of SKP1	0.2687	-0.1421
	TTK	TTK protein kinase	0.001804	-0.3173
	Chromatid separation and anaphase
	ANAPC1	anaphase promoting complex subunit 1	0.5093	-0.05571
	ANAPC2	anaphase promoting complex subunit 2	3.269e-14	1.003
	ANAPC4	anaphase promoting complex subunit 4	0.1113	-0.1645
	ANAPC5	anaphase promoting complex subunit 5	0.08848	0.1927
	ANAPC7	anaphase promoting complex subunit 7	0.5066	0.06674
	ANAPC10	anaphase promoting complex subunit 10	0.2497	-0.1495
	ANAPC11	anaphase promoting complex subunit 11	0.1223	0.2224
	ANAPC13	anaphase promoting complex subunit 13	0.2167	0.1456
	CCNF	cyclin F	0.131	-0.1385
	CDC16	cell division cycle 16	0.5446	-0.08787
	CDC20	cell division cycle 20	0.5232	0.07315
	CDC23	cell division cycle 23	0.3127	0.1135
	CDC26	cell division cycle 26	0.0013	0.397
	CDC27	cell division cycle 27	0.09514	-0.1635
	ESPL1	extra spindle pole bodies homolog 1	9.743e-07	-0.4478
	KIF11	kinesin family member 11	0.02353	-0.2193
	KIF22	kinesin family member 22	2.648e-05	-0.3565
	KNTC1	kinetochore associated 1	0.0001004	-0.5005
	MRE11A	MRE11 meiotic recombination 11 homolog A (S. cerevisiae)	0.07863	-0.2401
	PLK2	polo-like kinase 2	0.06099	0.2914
	PLK4	polo-like kinase 4	0.129	-0.1421
	PLK5	polo-like kinase 5	0.481	1.079
	STAG2	stromal antigen 2	0.01004	-0.2316
	Mitotic exit
	CD248	tumor endothelial marker 1	0.6591	-2.547
	CDC14A	cell division cycle 14A	0.1592	0.2119
	CDC14B	cell division cycle 14B	0.008328	0.3738
	CDC14C	cell division cycle 14C	0.3921	-0.2726
	CDC5L	cell division cycle 5 like	0.09343	-0.1501
	CDH1	cadherin 1, type 1, E-cadherin (epithelial)	1.377e-08	-1.956
	CNTRL	centriolin	9.87e-07	-0.5685
	LATS1	large tumor suppressor kinase 1	0.7222	0.03986
	MOBKL1A	MOB kinase activator 1A	0.1668	0.1407
	MOBKL1B	MOB kinase activator 1B	0.2239	0.1288
	MOBKL2A	MOB kinase activator 2A	0.1063	-0.2959
	MOBKL2B	MOB kinase activator 2B	0.1262	0.205
	MOBKL2C	MOB kinase activator 2C	0.869	-0.1558
	PPP1R12A	protein phosphatase 1 regulatory subunit 12A	0.07569	-0.148
	RABGAP1	RAB GTPase activating protein 1	0.4222	0.07342
	2. DNA Repair
	Base Excision Repair (BER)
	TDG	thymine-DNA glycosylase	0.5098	0.07884
	UNG	uracil-DNA glycosylase	0.1055	0.1927
	MBD4	methyl-CpG binding domain protein 4	0.4727	-0.09
	MPG	N-methylpurine-DNA glycosylase	0.005663	0.4614
	NEIL1	nei endonuclease VIII-like 1 (E. coli)	0.0002798	-1.096
	NEIL2	nei endonuclease VIII-like 1 (E. coli)	0.002287	0.4177
	NEIL3	nei endonuclease VIII-like 3 (E. coli)	0.005133	-0.3442
	SMUG1	single-strand-selective monofunctional uracil-DNA glycosylase 1	0.2536	-0.1166
	OGG1	8-oxoguanine DNA glycosylase	0.4957	-0.1027
	MUTYH	mutY homolog	1.138e-10	-1.114
	APEX1	APEX nuclease (multifunctional DNA repair enzyme) 1	0.0002227	0.3406
	FEN1	flap structure-specific endonuclease 1	0.01251	0.2395
	LIG1	ligase I, DNA, ATP-dependent	1.786e-11	-0.7992
	LIG3	ligase III, DNA, ATP-dependent	0.9011	0.01529
	PCNA	proliferating cell nuclear antigen	0.7316	0.02687
	POLB	polymerase (DNA directed), beta	0.5541	-0.06874
	POLD1	polymerase (DNA directed), delta 1, catalytic subunit	1.57e-06	-0.4405
	POLD2	polymerase (DNA directed), delta 2, accessory subunit	0.1893	-0.1121
	POLD3	polymerase (DNA-directed), delta 3, accessory subunit	0.2387	-0.1368
	POLD4	polymerase (DNA-directed), delta 4, accessory subunit	0.001006	-0.7907
	POLE	polymerase (DNA directed), epsilon, catalytic subunit	0.01339	-0.2629
	POLE2	polymerase (DNA directed), epsilon 2, accessory subunit	0.2269	-0.1308
	POLE3	polymerase (DNA directed), epsilon 3, accessory subunit	0.003341	0.273
	POLE4	polymerase (DNA directed), epsilon 4, accessory subunit	5.154e-06	0.6058
	RFC1	replication factor C (activator 1) 1, 145kDa	0.001028	-0.3272
	RFC2	replication factor C (activator 1) 2, 40kDa	7.627e-05	-0.4358
	RFC3	replication factor C (activator 1) 3, 38kDa	0.05275	-0.1709
	RFC4	replication factor C (activator 1) 4, 37kDa	0.001502	-0.3768
	XRCC1	X-ray repair complementing defective repair in Chinese hamster cells 1	1e-19	-0.9824
	Nucleotide Excision Repair (NER)
	ERCC1	excision repair cross-complementation group 1	0.4263	-0.07907
	ERCC2	excision repair cross-complementation group 2	2.316e-05	-0.3985
	ERCC3	excision repair cross-complementation group 3	0.2941	0.09437
	ERCC4	excision repair cross-complementation group 4	0.0931	0.1688
	ERCC5	excision repair cross-complementation group 5	0.003128	-0.5222
	GTF2H1	general transcription factor IIH, polypeptide 1, 62kDa	0.003346	0.3165
	GTF2H2	general transcription factor IIH, polypeptide 2, 44kDa	0.03713	0.2842
	GTF2H3	general transcription factor IIH, polypeptide 3, 34kDa	2.218e-07	-0.5897
	GTF2H4	general transcription factor IIH, polypeptide 4, 52kDa	0.1187	-0.1716
	RAD23B	RAD23 homolog B (S. cerevisiae)	0.006218	0.2961
	RPA1	replication protein A1, 70kDa	0.04875	-0.2706
	RPA2	replication protein A2, 32kDa	0.7161	-0.03673
	RPA3	Replication protein A 14 kDa subunit	0.04505	-0.2043
	XPA	xeroderma pigmentosum, complementation group A	0.1463	0.1934
	XPC	xeroderma pigmentosum, complementation group C	0.0002946	-0.44
	Homologous recombination (DBR)
	ATRX	alpha thalassemia/mental retardation syndrome X-linked	2.333e-20	0.962
	BRCA1	breast cancer 1, early onset	0.002987	-0.4501
	BRCA2	breast cancer 2, early onset	0.9305	-0.01218
	EME1	essential meiotic structure-specific endonuclease 1	1.707e-08	-0.8417
	MUS81	MUS81 structure-specific endonuclease subunit	0.5709	-0.07938
	MRE11A	MRE11 meiotic recombination 11 homolog A (S. cerevisiae)	0.07863	-0.2401
	NBN	nibrin	0.2265	0.1773
	Rad50	RAD50 homolog (S. cerevisiae)	0.002207	0.3659
	RAD51	RAD51 recombinase	9.21e-07	-0.6982
	RAD51B	RAD51 paralog B	0.06216	-0.3693
	RAD51C	RAD51 paralog C	0.4688	-0.08049
	RAD51D	RAD51 paralog D	0.0006372	-0.495
	RAD52	RAD52 homolog (S. cerevisiae)	0.3897	-0.122
	XRCC2	X-ray repair complementing defective repair in Chinese hamster cells 2	0.4348	-0.07137
	XRCC3	X-ray repair complementing defective repair in Chinese hamster cells 3	0.03027	-0.2242
	BLM	Bloom syndrome RecQ like helicase	3.939e-08	-0.5605
	FANCD2	Fanconi anemia, complementation group D2	2.611e-13	-0.715
	H2AFX	H2A histone family member X	0.9602	-0.006879
	WRN	Werner syndrome RecQ like helicase	0.9367	-0.0109
	Non-homologous end-joining (DBS)
	NHEJ1	nonhomologous end-joining factor 1	0.05672	0.2225
	LIG4	ligase IV, DNA, ATP-dependent	0.7046	0.05679
	MRE11A	MRE11 meiotic recombination 11 homolog A (S. cerevisiae)	0.07863	-0.2401
	NBN	nibrin	0.2265	0.1773
	PRKDC	protein kinase, DNA-activated, catalytic polypeptide	0.1333	-0.175
	Rad50	RAD50 homolog (S. cerevisiae)	0.002207	0.3659
	XRCC4	X-ray repair complementing defective repair in Chinese hamster cells 4	0.9618	-0.00971
	XRCC5	X-ray repair complementing defective repair in Chinese hamster cells 5	0.6948	0.03584
	XRCC6	X-ray repair complementing defective repair in Chinese hamster cells 6	0.3739	0.08061
	DNA Damage Checkpoints
	ATR	ATR serine/threonine kinase	0.1847	-0.142
	ATM	ATM serine/threonine kinase	0.8908	-0.0174
	ATRIP	ATR interacting protein	0.3596	-0.125
	BRCA1	breast cancer 1, early onset	0.002987	-0.4501
	CDC25A	cell division cycle 25A	0.6741	-0.05439
	CDC25B	cell division cycle 25B	7.955e-06	-0.6466
	CDC7	cell division cycle 7	0.8221	0.02172
	CHEK1	checkpoint kinase 1	0.4189	-0.1033
	CHEK2	checkpoint kinase 2	0.5007	-0.07731
	CLSPN	claspin	0.02657	-0.327
	DBF4	DBF4 zinc finger	0.2287	0.1516
	FANCD2	Fanconi anemia, complementation group D2	2.611e-13	-0.715
	H2AFX	H2A histone family, member X	0.9602	-0.006879
	HUS1	HUS1 checkpoint homolog (S. pombe)	6.695e-06	0.5745
	MDC1	mediator of DNA-damage checkpoint 1	0.6802	0.03832
	MRE11A	MRE11 meiotic recombination 11 homolog A (S. cerevisiae)	0.07863	-0.2401
	NBN	nibrin	0.2265	0.1773
	RAD1	RAD1 checkpoint DNA exonuclease	0.3835	0.09591
	RAD17	RAD17 homolog (S. pombe)	9.14e-05	-0.4485
	Rad50	RAD50 homolog (S. cerevisiae)	0.002207	0.3659
	RAD9A	RAD9 homolog A (S. pombe)	0.3871	0.1255
	RFC1	replication factor C (activator 1) 1, 145kDa	0.001028	-0.3272
	RFC2	replication factor C (activator 1) 2, 40kDa	7.627e-05	-0.4358
	RFC3	replication factor C (activator 1) 3, 38kDa	0.05275	-0.1709
	RFC4	replication factor C (activator 1) 4, 37kDa	0.001502	-0.3768
	SMC1A	structural maintenance of chromosomes 1B	5.685e-05	0.4083
	SMC1B	structural maintenance of chromosomes 1B	0.2738	-1.265
	SMC3	structural maintenance of chromosomes 3	0.04855	-0.1698
	TP53	tumor protein p53	4.322e-07	-0.733
	TP53BP1	tumor protein p53 binding protein 1	5.942e-12	-1.031
	MMR repair
	BARD1	BRCA1 associated RING domain 1	0.002759	-0.3758
	EXO1	exonuclease 1	0.007787	-0.2536
	MSH2	mutS homolog 2	0.005481	-0.2859
	MSH3	mutS homolog 3	0.07868	-0.2613
	MSH4	mutS homolog 4	0.883	0.5971
	MSH5	mutS homolog 5	0.004246	-0.7497
	MSH6	mutS homolog 6	0.1046	0.1341
	PMS1	PMS1 postmeiotic segregation increased 1	0.009775	-0.318
	PMS2	PMS1 postmeiotic segregation increased 2	0.06958	-0.2046
	POLI	polymerase (DNA directed) iota	0.0004344	-0.5466
	POLL	polymerase (DNA directed), lambda	0.03537	-0.2796
	REV3L	REV3-like, polymerase (DNA directed), zeta, catalytic subunit	0.001524	-0.3582
	HMGB1	high mobility group box 1	0.346	-0.08451
	MLH1	mutL homolog 1	0.6282	-0.2627
	MLH3	mutL homolog 3	0.1366	-0.576
	3. ER Translocation
	SRP dependent pathway
	SEC61A1	Sec61 translocon alpha 1 subunit	0.7961	0.0316
	SEC61A2	Sec61 translocon alpha 2 subunit	0.01471	0.3201
	SEC61B	Sec61 translocon beta subunit	0.1252	0.1813
	SEC61G	Sec61 translocon gamma 1 subunit	0.5869	0.0623
	SSR1	signal sequence receptor subunit 1	0.1042	-0.1678
	SSR2	signal sequence receptor subunit 2	4.277e-06	-0.6348
	SSR3	signal sequence receptor subunit 3	0.0007931	-0.4797
	SSR4	signal sequence receptor subunit 4	2.691e-05	-0.5477
	TRAM1	translocating chain-associating membrane protein 1	0.2025	-0.1337
	TRAM2	translocating chain-associating membrane protein 2	0.3416	-0.1011
	SERP1	stress associated endoplasmic reticulum protein 1	0.01879	-0.2921
	SRP9	signal recognition particle 9	0.9937	-0.000938
	SRP14	signal recognition particle 14	0.04424	-0.2669
	SRP19	signal recognition particle 19	0.006934	0.338
	SRP54	signal recognition particle 54	0.8333	0.02092
	SRP68	signal recognition particle 68	0.6764	-0.04706
	SRP72	signal recognition particle 72	0.207	-0.1275
	SRPR	signal recognition particle receptor	0.07309	0.2012
	SRPRB	SRP receptor beta subunit	0.8561	0.02631
	SEC63	enables initial substrate insertion	6.817e-06	-0.646
	HSPA5	heat shock protein family A (Hsp70) member 5	0.691	0.05201
	HSPA1L	heat shock protein family A (Hsp70) member 1 like	0.000668	0.9985
	HSPA1A	heat shock protein 1A	0.00171	0.9387
	HSPA1B	heat shock protein 1B	0.00299	0.8936
	SPCS1	signal peptidase complex subunit 1	0.2035	-0.1777
	SPCS2	signal peptidase complex subunit 2	0.2665	-0.1241
	SPCS3	signal peptidase complex subunit 3	0.2126	0.1248
	SEC11A	SEC11 homolog A, signal peptidase complex subunit	2.911e-07	-0.6142
	SEC11C	SEC11 homolog C, signal peptidase complex subunit	0.248	0.1326
	Post-translational translocation (SRP-independent)
	SEC61A1	Sec61 translocon alpha 1 subunit	0.7961	0.0316
	SEC61A2	Sec61 translocon alpha 2 subunit	0.01471	0.3201
	SEC61B	Sec61 translocon beta subunit	0.1252	0.1813
	SEC61G	Sec61 translocon gamma 1 subunit	0.5869	0.0623
	SEC62	preprotein translocation factor	0.9953	0.0007433
	SEC63	ER membrane, translocation into ER and retrograde	6.817e-06	-0.646
	HSPA5	heat shock protein family A (Hsp70) member 5	0.691	0.05201
	Guided entry of tail-anchored proteins (GET)
	WRB	in complex with Get2, recruit Get3 to ER membrane	0.1421	-0.1723
	CAMLG	in complex with Get1, recruit Get3 to ER membrane	6.128e-05	-0.6435
	ASNA1	relays TA proteins to the ER surface	0.001126	0.3818
	GET4	in complex with Get5, serves as a mediator	6.166e-05	0.4657
	UBL4A	in complex with Get4, serves as a mediator	5.062e-05	-0.4567
	BAG6	captures nascent TA proteins, binds TMD	0.4624	0.07615
	SGTA	small glutamine rich tetratricopeptide repeat containing alpha	0.004255	0.276
	Rerouting of mislocalized proteins to 26S proteasome
	BAG6	captures nascent TA proteins, binds TMD	0.4624	0.07615
	SGTA	small glutamine rich tetratricopeptide repeat containing alpha	0.004	0.276
	HSPA1A	heat shock protein 1A	0.00171	0.9387
	HSPA1B	heat shock protein 1B	0.00299	0.8936
	RNF126	E3 ligase	0.01631	0.2627
	4. UPR Target Genes
	UPR Transcription Factor target genes
	ATF3	negatively regulates ATF binding sites (ATF4/6 etc)	0.0001763	-0.6699
	ATF4	UPR TF: Chaperones/Antioxidants/Chop/Gadd34	1.251e-11	-0.7194
	ATF6	UPR TF: Chaperones/XBP1/Chop/ManF/Derlin/VEGF	2.258e-06	-0.6286
	ATF6B	Interacts with NF-Y to induce UPR targets	5.097e-09	-0.6904
	EIF2AK3	eukaryotic translation initiation factor 2 alpha kinase 3	0.5559	-0.07357
	XBP1	UPR TF: Chaperones/ERAD/Lipid synthesis/ BNP/VEGF	3.498e-13	-0.9227
	FAM129A	Regulates phosphor. of EIF2A/EIF4EBP1/RPS6KB1, ER stress	1.078e-17	-1.924
	Molecular Chaperones
	SEC63	SEC63 homolog, protein translocation regulator	6.817e-06	-0.646
	DNAJB11	DnaJ heat shock protein family (Hsp40) member B11	0.4576	-0.11
	DNAJB9	DnaJ heat shock protein family (Hsp40) member B9	0.6432	-0.06601
	DNAJC10	DnaJ heat shock protein family (Hsp40) member C10	0.5218	-0.06549
	SIL1	SIL1 nucleotide exchange factor	0.6332	-0.0775
	HYOU1	hypoxia up-regulated 1	0.1815	-0.1554
	HSP90B1	ER Hsp90 assist in folding, ATP-dependent	0.01626	-0.2302
	HSPA5	Major ER Hsp70, ATP-dependent	0.691	0.05201
	CALR	Lectin chaperone soluble	0.6236	0.05543
	CANX	Lectin chaperone membrane-anchored	0.23	-0.1759
	DNAJC3	Hsc70 co-chaperone, inhibits PERK activation and eIF2a phos	0.02962	-0.294
	DNAJA3	DnaJ heat shock protein family (Hsp40) member A3	0.09781	0.1655
	HSPA13	associate with a ubiquitin-like protein, ATP-dependent	4.96e-05	-0.5213
	Protrein Disulfide Isomerases (PDI)
	P4HB	DiS bond formation, oxidase/isomerase	0.3339	-0.1028
	PDIA3	DiS bond formation	2.395e-05	-0.5685
	PDIA5	DiS bond formation	0.003554	-0.4401
	ERP44	key roles in PQC, redox homeostasis,and Ca2 signaling	0.003412	0.3861
	TMX4	thioredoxin related transmembrane protein 4	0.006675	0.293
	PDIA6	DiS bond formation	0.08358	-0.1809
	ERO1L	DiS bond in ER, reoxidizes P4HB, Chop-mediated apoptosis (IP3R1)	0.04329	-0.2385
	ERO1LB	DiS bond in ER, reoxidizes P4HB, Chop-mediated apoptosis (IP3R1)	0.3531	-0.1267
	SEP15	Probable redox function, may be QC of protein folding in ER	#N/A	#N/A
	Peptidyl-prolyl cis-trans Isomerases (PPI)
	PPIB	peptidylprolyl isomerase B	2.84e-05	-0.5745
	FKBP2	FK506 binding protein 2	0.3389	-0.1526
	Glycolysation
	UGGT1	UDP-glucose glycoprotein glucosyltransferase 1	0.01391	-0.2665
	GANAB	glucosidase II alpha subunit	0.0004791	-0.3476
	ALG2	Man(2)GlcNAc(2)-dolichol diphosphate to Man(3)GlcNAc(2)	0.02766	0.2551
	ALG6	addition of glucose to lipid-linked oligosaccharide precursor	0.01862	-0.2891
	DPAGT1	Catalyzes the initial step in the synthesis of dolichol- P-P-oligosaccharides	0.009075	0.2623
	PIGA	biosynthetic pathway of GPI anchor	4.59e-16	1.098
	RPN1	ribophorin I	0.00895	-0.3643
	DDOST	component of the oligosaccharyltransferase complex	0.01599	-0.3128
	SERP1	Protects ER proteins from degradation, facilitate glycosylation	0.01879	-0.2921
	MGAT2	enzyme catalyzing an essential step in the conversion of oligomannose to complex N-glycans	0.5207	-0.06526
	ERAD
	DERL1	ERAD, retrotranslocates proteins across the ER into the cytosol	0.01041	0.2609
	DERL2	ERAD component	0.0436	-0.2843
	EDEM1	ERAD, targets misfolded glycoproteins for degradation	0.0009612	-0.5816
	EDEM2	ERAD, targets misfolded glycoproteins for degradation	0.4092	-0.1209
	EDEM3	ERAD, targets misfolded glycoproteins for degradation	0.0203	-0.352
	HERPUD1	involved in UPR and ERAD	5.826e-07	-0.6137
	VCP	involved in UPR and ERAD	0.0001216	0.3735
	OS9	involved in ERQC & ERAD, binds misfolded proteins	0.0008042	-0.352
	SEL1L	involved in ERQC & ERAD, export of misfolded proteins from ER	0.1042	-0.1794
	SYVN1	ERAD E3 liagse, accepts substrates from UBC7 E2 enzymes	0.9021	0.01262
	UBE2E1	ubiquitination	0.09851	-0.2322
	UBE2G2	Involved in ERAD, E2 enzymes	0.09378	0.1932
	MBTPS1	cleaves TMP like ATF6 and SREBF	0.576	-0.08216
	NUCB1	Golgi calcium homeostasis, also neg. regulator of ATF6	0.004195	-0.2897
	UBXN4	ER TM protein, interacts with VCP, ERAD	0.07429	-0.1845
	Ubiquitination and degradation
	LONP1	degrades misfolded or oxidatively damaged proteins in matrix	5.753e-09	-0.6547
	OTUB2	prevents degradation by deubiquitination	0.005252	-0.6391
	USP33	ubiquitin specific peptidase 33	0.009893	-0.2822
	USP39	ubiquitin specific peptidase 39	0.9226	-0.01086
	USP48	ubiquitin specific peptidase 48	0.06182	-0.2631
	UBB	ubiquitin B	0.129	-0.2084
	UBA5	ubiquitin like modifier activating enzyme 5	0.05459	-0.2744
	UBE2B	ubiquitin conjugating enzyme E2 B	0.7446	0.04581
	UBQLN1	ubiquilin 1	0.6666	0.04545
	UFD1L	ubiquitin recognition factor in ER associated degradation 1	0.0006351	0.3477
	UFM1	ubiquitin-fold modifier 1	0.6155	0.05434
	Translation (cytosolic)
	AARS	charging of tRNA with aa	7.092e-14	-1.165
	CARS	charging of tRNA with aa	1.737e-12	-0.8881
	EPRS	charging of tRNA with aa	5.431e-08	-0.8933
	GARS	charging of tRNA with aa	1.159e-09	-0.6471
	IARS	charging of tRNA with aa	2.041e-13	-0.7305
	LARS	charging of tRNA with aa	0.05469	-0.2434
	MARS	charging of tRNA with aa	7.948e-07	-0.5344
	NARS	charging of tRNA with aa	0.01354	-0.2498
	SARS	charging of tRNA with aa	1.58e-21	-1.206
	TARS	charging of tRNA with aa	0.8341	0.02163
	VARS	charging of tRNA with aa	0.0006302	0.3721
	WARS	charging of tRNA with aa	1.641e-14	-0.9284
	YARS	charging of tRNA with aa	9.68e-14	-0.8898
	XPOT	tRNA export ot the cytosol	0.001543	-0.3206
	EIF1	scanning of initiation site	0.001039	-0.449
	EIF2S2	ternary complex formation, subunit beta	0.7051	0.0377
	EIF2A	eukaryotic translation initiation factor 2A	0.001344	-0.5138
	EIF2B4	eukaryotic translation initiation factor 2B subunit 4	0.3407	0.1014
	EIF3A	eukaryotic translation initiation factor 3A	0.1674	-0.1342
	EIF3B	eukaryotic translation initiation factor 3B	0.0007204	0.4583
	EIF3C	recruitment of mRNA, scanning of AUG, recycling	0.00897	-0.2515
	EIF4G2	part of 4F complex, rate-limiting step of 5' cap binding	0.0003092	0.3522
	EIF5	promote hydrolysis of bound GTP, subunit joining	0.01097	0.3243
	ETF1	eRF1, competes with aa-tRNA for codon binding	0.04419	0.2702
	RPL13A	large subunit	7.45e-06	-0.4965
	RPL7	large subunit	0.289	-0.09188
	PPP1R15A	Translation recovery after eIF2a phos.	0.001387	-0.434
	PPP1R15B	Translation recovery after eIF2a phos.	0.1532	-0.1939
	Cellular amino acid biosynthetic process
	ALDH18A1	aldehyde dehydrogenase 18 family member A1	0.0001241	0.4644
	BCAT2	branched chain amino acid transaminase 2	0.00105	-0.344
	ASNS	asparagine synthetase	1.962e-70	-2.314
	BCAT1	branched chain amino acid transaminase 1	9.328e-06	-0.4902
	CTH	converts cystathione derived from methionine into cysteine	2.336e-24	-2.296
	GOT1	glutamic-oxaloacetic transaminase 1	0.02678	0.2278
	MAT2B	methionine adenosyltransferase II, beta	0.2256	0.166
	MTHFR	methylenetetrahydrofolate reductase	0.1317	-0.2627
	PHGDH	phosphoglycerate dehydrogenase	4.105e-31	-1.428
	PSAT1	phosphoserine aminotransferase 1	2.135e-31	-1.492
	PYCR1	pyrroline-5-carboxylate reductase 1	0.001001	-0.6639
	GPT2	amino acid metabolism and gluconeogenesis	7.11e-11	-0.8067
	Amino acid transmembrane transporter activity
	SLC7A11	solute carrier family 7 member 11	8.683e-20	-2.138
	SLC7A5	solute carrier family 7 member 5	0.03697	-0.4035
	SLC1A4	solute carrier family 1 member 4	2.881e-13	-1.449
	SLC1A5	solute carrier family 1 member 5	0.2552	-0.1211
	SLC38A2	solute carrier family 38 member 2	0.1407	-0.1652
	SLC3A2	solute carrier family 3 member 2	0.0009279	-0.4541
	SLC6A9	solute carrier family 6 member 9	4.199e-21	-2.036
	SLC7A1	solute carrier family 7 member 1	2.206e-06	-0.5074
	SLC20A1	solute carrier family 20 member 1	0.8446	0.02181
	Transport
	SLC2A1	solute carrier family 2 member 1	0.4395	-0.1018
	ABCB8	ATP-dependent transporter of inner mito membrane	0.07237	0.2455
	SLC2A6	solute carrier family 2 member 6	1.847e-08	1.475
	SLC30A5	solute carrier family 30 member 5	0.8312	-0.02637
	SLC30A7	solute carrier family 30 member 7	0.9452	-0.00916
	SLC33A1	solute carrier family 33 member 1	6.875e-05	-0.5186
	SLC39A13	solute carrier family 39 member 13	0.007274	-0.3624
	SLC39A9	solute carrier family 39 member 9	0.6886	-0.04016
	ER translocation
	SEC61B	Subunit of ER translocation apparatus	0.1252	0.1813
	SEC13	constituent of ER and the nuclear pore complex	0.0496	0.2306
	SRP19	signal recognition particle 19	0.006934	0.338
	SRP54	Srp54a in mice	0.8333	0.02092
	SRPR	signal recognition particle receptor	0.07309	0.2012
	SRPRB	SRP receptor beta subunit	0.8561	0.02631
	SSR2	signal sequence receptor subunit 2	4.277e-06	-0.6348
	SSR3	signal sequence receptor subunit 3	0.0007931	-0.4797
	SSR4	signal sequence receptor subunit 4	2.691e-05	-0.5477
	ER-Golgi transport (anterograde)
	COPA	coatomer protein complex subunit alpha	9.722e-08	-0.6236
	COPB2	coatomer protein complex subunit beta 2	0.9852	-0.002469
	COPG	coatomer protein complex, subunit gamma 1	#N/A	#N/A
	COPZ1	coatomer protein complex subunit zeta 1	0.05012	-0.2104
	GOLGA1	golgin A1	0.1275	0.2195
	GOLGA3	golgin A3	0.00192	0.3311
	GOLIM4	golgi integral membrane protein 4	0.5549	-0.07493
	Translation (mitochondrial)
	WARS2	chargeing of tRNA with aa, mito	0.3209	-0.1366
	MRPL13	mitochondrial ribosomal protein L13	0.04624	0.2098
	MRPL24	mitochondrial ribosomal protein L24	0.3264	-0.1341
	MRPL41	mitochondrial ribosomal protein L41	2.58e-42	1.516
	MRPL51	mitochondrial ribosomal protein L51	0.2096	0.1271
	MRPL54	mitochondrial ribosomal protein L54	0.06597	0.23
	MRPS18B	mitochondrial ribosomal protein S18B	0.2499	0.1416
	MRPS28	mitochondrial ribosomal protein S28	2.071e-06	0.6761
	Mitochondrial translocation
	TIMM10B	translocase of inner mitochondrial membrane 10B	1.052e-09	0.6794
	Survival signaling
	MANF	ER & golgi, secreted, survival of neurons	0.01149	-0.3721
	NFKB2	survival and inflammation signaling	2.899e-06	-0.6737
	NUPR1	NUPR1/RELB/IER3	1.036e-23	-4.524
	SNAI2	inhibits E-Cadherin, anti-apoptotic	0.1004	-0.2754
	SQSTM1	NF-kB signaling, Autophagy factor	0.001281	0.428
	VEGFA	mediates angiogenesis, growth, migration, and inhibits apoptosis	0.01425	-0.4185
	VEGFB	controls endothelial uptake of fatty acids	0.9036	0.02522
	NPPB	ventricular remodeling & blood pressure regulation	#N/A	#N/A
	AKNA	induce CD40/CD40L expression, NF-kB signaling	0.0009727	-0.7556
	ARHGEF2	Activates Rho-GTPase, activates NF-kB signaling	8.729e-13	-1.143
	ASCC2	Enhances NF-kB, SRF and AP1 transactivation.	0.9099	-0.01141
	TAB2	IL-1/traf6 induced NF-kB signaling	0.1969	-0.1517
	Antioxidant defense
	SULT1E1	sulfotransferase family 1E member 1	#N/A	#N/A
	ALDH1L2	aldehyde dehydrogenase 1 family member L2	9.561e-190	-4.951
	ABCC4	Phase 3 drug exporter	0.9219	-0.0118
	PRDX5	peroxiredoxin 5	0.09264	-0.1863
	PRDX6	peroxiredoxin 6	0.01877	-0.2794
	TXNDC11	thioredoxin domain containing 11	0.3434	-0.1123
	TXNL1	thioredoxin-like 1	0.1229	0.179
	Anti-apoptotic factors
	BAG1	Blocks apoptotci pathways	1.398e-07	0.5746
	BAG3	Blocks apoptotci pathways	7.374e-06	0.4832
	DAD1	Defender against apoptotic cell death	0.002994	0.3047
	Pro-apoptotic factors
	DDIT3	induces Bim/Ero1/TRB3/Gadd34, inhibits antiapoptotic BH2 proteins, mediates translocation of Bax to mito	0.006907	-0.6609
	TRIB3	induced by CHOP/NF-kB, inhibits Akt1/ATF4/RELA(p65)	6.211e-11	-1.65
	GADD45A	activates p38/JNK via MEKK4, growth & apoptosis	3.293e-06	-0.6679
	GADD45B	activates p38/JNK via MEKK4, growth & apoptosis	0.1247	0.365
	NDRG1	helps p53-mediated caspase activation and apoptosis	0.5997	-0.09798
	Cell cycle control
	CDC26	cell division cycle 26	0.008327	0.3646
	CDC45	cell division cycle 45	0.002662	-0.3172
	CDC6	cell division cycle 6	0.1087	-0.2467
	CDCA8	cell division cycle associated 8	0.005354	-0.3667
	CDK2AP2	cyclin dependent kinase 2 associated protein 2	0.5678	0.08968
	CDK4	cyclin-dependent kinase 4	0.8335	0.02069
	CDK5RAP3	CDK5 regulatory subunit associated protein 3	8.001e-17	-0.9019
	CDK7	cyclin-dependent kinase 7	0.5816	0.08346
	CENPC1	centromere protein C1	#N/A	#N/A
	CENPO	centromere protein O	0.8522	0.01865
	CENPP	centromere protein P	0.629	0.0542
	Replication & DNA damage repair
	APEX1	apurinic/apyrimidinic endonuclease 1	0.001268	0.3416
	MCM8	minichromosome maintenance 8 homologous recombination repair factor	0.6988	0.04547
	POLD2	DNA polymerase delta 2, accessory subunit	0.2988	-0.1148
	POLR2I	RNA polymerase II subunit I	0.3059	-0.1143
	POLR3K	RNA polymerase III subunit K	3.443e-17	0.8875
	RAD1	RAD1 checkpoint DNA exonuclease	0.1919	0.1542
	UVRAG	UV radiation resistance associated	0.0004604	-0.391
	XRCC4	X-ray repair cross complementing 4	0.9302	-0.01738
	Lipid and cholesterol metabolism
	ACOT2	Lipid synthesis and Acyl-CoA	0.05866	-0.2707
	CYB5R1	fatty acids and cholesterol biosynthesis	2.044e-08	-0.8034
	VLDLR	Lipid metabolism	7.857e-07	-1.278
	FADS3	Regulate unsaturation of fatty acids	0.01934	-0.5669
	Metabolism
	DNPEP	aspartyl aminopeptidase	0.02107	0.3234
	DGUOK	deoxyguanosine kinase	0.001692	0.3205
	GAS5	blocks glucocorticoid receptor activation	#N/A	#N/A
	GGCX	gamma-glutamyl carboxylase	0.4995	0.06626
	GLA	galactosidase alpha	0.9485	-0.01159
	GSK3B	glycogen synthase kinase 3 beta	0.3628	-0.1159
	GYS1	glycogen synthase 1	0.01628	-0.3166
	MTHFS	folate metabolism	0.417	-0.1331
	MTHFD2	mitochondrial bifunctional enzyme	1.983e-16	-0.9326
	ACAD11	acyl-CoA dehydrogenase family member 11	0.0004804	-0.6722
	ADK	regulates concentrations of extracellular and intracellular ATP	0.3229	-0.114
	NAGK	N-acetylglucosamine kinase	0.9712	-0.005402
	NANS	sialic acid phosphate synthase	0.09676	0.1802
	NAPA	NSF attachment protein alpha	0.2292	-0.1235
	Chromatin remodelling
	H2AFX	H2A histone family member X	0.9622	-0.005577
	HDAC8	histone deacetylase 8	3.409e-05	0.6402
	KDM7A	lysine demethylase 7A	#N/A	#N/A
	Cytoskeleton
	Gm37500	predicted gene, 37500	0.9624	-0.004359
	TUBB	tubulin beta class I	0.4651	-0.08154
	Spliceosome
	SNRNP200	component of U4/U6-U5 snRNPs, unwinding of RNA duplices	0.02894	-0.1982
	Vesicle transport
	KIF18A	kinesin family member 18A	0.1133	-0.2041
	KIF4A	kinesin family member 4A	1.413e-05	0.4745
	SEC23B	involved in vesicle trafficking	0.03359	-0.2149
	SEC24C	involved in vesicle trafficking	0.8626	-0.01894
	SEC24D	involved in vesicle trafficking	4.892e-05	-0.4731
	STX18	syntaxin 18	0.2713	0.1318
	STX5	syntaxin 5	0.2554	-0.1319
	VPS4B	vacuolar protein sorting 4B	0.9022	-0.01281
	AP1G1	adaptor related protein complex 1 gamma 1 subunit	0.05389	0.2045
	5. Mitochondrial translation
	Ribosomal Proteins
	MRPL1	mitochondrial ribosomal protein L1	0.475	-0.09
	MRPL10	mitochondrial ribosomal protein L10	0.039	-0.289
	MRPL11	mitochondrial ribosomal protein L11	0.581	-0.065
	MRPL12	mitochondrial ribosomal protein L12	0.0234	0.235
	MRPL13	mitochondrial ribosomal protein L13	0.0462	0.21
	MRPL14	mitochondrial ribosomal protein L14	0.0296	0.241
	MRPL15	mitochondrial ribosomal protein L15	0.00111	0.325
	MRPL16	mitochondrial ribosomal protein L16	0.00316	0.289
	MRPL17	mitochondrial ribosomal protein L17	0.00704	0.281
	MRPL18	mitochondrial ribosomal protein L18	1.79e-08	0.66
	MRPL19	mitochondrial ribosomal protein L19	7.02e-05	0.392
	MRPL2	mitochondrial ribosomal protein L2	0.354	-0.107
	MRPL20	mitochondrial ribosomal protein L20	0.195	0.193
	MRPL21	mitochondrial ribosomal protein L21	0.713	-0.045
	MRPL22	mitochondrial ribosomal protein L22	0.0144	0.35
	MRPL23	mitochondrial ribosomal protein L23	0.000977	0.341
	MRPL24	mitochondrial ribosomal protein L24	0.326	-0.134
	MRPL27	mitochondrial ribosomal protein L27	0.000125	0.54
	MRPL28	mitochondrial ribosomal protein L28	0.0023	0.299
	MRPL3	mitochondrial ribosomal protein L3	0.205	0.167
	MRPL30	mitochondrial ribosomal protein L30	0.321	-0.124
	MRPL32	mitochondrial ribosomal protein L32	0.164	0.137
	MRPL33	mitochondrial ribosomal protein L33	0.454	0.082
	MRPL34	mitochondrial ribosomal protein L34	0.00101	0.366
	MRPL35	mitochondrial ribosomal protein L35	0.0104	0.279
	MRPL36	mitochondrial ribosomal protein L36	7.61e-11	0.89
	MRPL37	mitochondrial ribosomal protein L37	0.77	-0.042
	MRPL38	mitochondrial ribosomal protein L38	0.925	-0.011
	MRPL39	mitochondrial ribosomal protein L39	0.0764	0.242
	MRPL4	mitochondrial ribosomal protein L4	9.27e-07	0.483
	MRPL40	mitochondrial ribosomal protein L40	0.423	0.102
	MRPL41	mitochondrial ribosomal protein L41	2.58e-42	1.516
	MRPL42	mitochondrial ribosomal protein L42	0.214	0.126
	MRPL43	mitochondrial ribosomal protein L43	0.000304	0.365
	MRPL44	mitochondrial ribosomal protein L44	0.0748	0.2
	MRPL45	mitochondrial ribosomal protein L45	0.00601	-0.397
	MRPL46	mitochondrial ribosomal protein L46	0.854	-0.026
	MRPL47	mitochondrial ribosomal protein L47	0.669	0.064
	MRPL48	mitochondrial ribosomal protein L48	0.0562	0.231
	MRPL49	mitochondrial ribosomal protein L49	0.975	-0.003
	MRPL50	mitochondrial ribosomal protein L50	6.05e-05	0.521
	MRPL51	mitochondrial ribosomal protein L51	0.21	0.127
	MRPL52	mitochondrial ribosomal protein L52	0.00148	0.317
	MRPL53	mitochondrial ribosomal protein L53	0.549	0.07
	MRPL54	mitochondrial ribosomal protein L54	0.066	0.23
	MRPL55	mitochondrial ribosomal protein L55	0.55	0.079
	MRPL57	mitochondrial ribosomal protein L57	0.118	0.168
	MRPL9	mitochondrial ribosomal protein L9	0.278	-0.136
	MRPS10	mitochondrial ribosomal protein S10	0.233	0.123
	MRPS11	mitochondrial ribosomal protein S11	0.185	-0.152
	MRPS12	mitochondrial ribosomal protein S12	0.218	-0.146
	MRPS14	mitochondrial ribosomal protein S14	0.12	0.172
	MRPS15	mitochondrial ribosomal protein S15	0.687	0.058
	MRPS16	mitochondrial ribosomal protein S16	0.0207	0.225
	MRPS17	mitochondrial ribosomal protein S17	4.26e-07	0.643
	MRPS18A	mitochondrial ribosomal protein S18A	0.505	0.085
	MRPS18B	mitochondrial ribosomal protein S18B	0.25	0.142
	MRPS18C	mitochondrial ribosomal protein S18C	0.147	0.157
	MRPS2	mitochondrial ribosomal protein S2	1.51e-22	1.02
	MRPS21	mitochondrial ribosomal protein S21	0.218	-0.136
	MRPS22	mitochondrial ribosomal protein S22	0.464	-0.115
	MRPS23	mitochondrial ribosomal protein S23	0.649	0.065
	MRPS24	mitochondrial ribosomal protein S24	0.00997	0.255
	MRPS25	mitochondrial ribosomal protein S25	0.523	0.071
	MRPS26	mitochondrial ribosomal protein S26	0.12	0.161
	MRPS27	mitochondrial ribosomal protein S27	0.316	-0.153
	MRPS28	mitochondrial ribosomal protein S28	2.07e-06	0.676
	MRPS30	mitochondrial ribosomal protein S30	0.143	0.173
	MRPS31	mitochondrial ribosomal protein S31	0.977	-0.004
	MRPS33	mitochondrial ribosomal protein S33	0.0933	0.207
	MRPS34	mitochondrial ribosomal protein S34	4.66e-08	0.57
	MRPS35	mitochondrial ribosomal protein S35	0.648	-0.044
	MRPS36	mitochondrial ribosomal protein S36	0.322	0.188
	MRPS5	mitochondrial ribosomal protein S5	0.00812	0.269
	MRPS6	mitochondrial ribosomal protein S6	1.73e-05	0.613
	MRPS7	mitochondrial ribosomal protein S7	0.00463	0.373
	MRPS9	mitochondrial ribosomal protein S9	0.0272	-0.231
	Mitochondrial tRNA synthetases
	AARS2	tRNA synthetase 2, mitochondrial	0.307	-0.113
	CARS2	tRNA synthetase 2, mitochondrial	0.00325	-0.318
	DARS2	tRNA synthetase 2, mitochondrial	0.433	-0.117
	EARS2	tRNA synthetase 2, mitochondrial	7.62e-05	0.436
	FARS2	tRNA synthetase 2, mitochondrial	0.806	-0.049
	HARS2	tRNA synthetase 2, mitochondrial	0.208	-0.188
	IARS2	tRNA synthetase 2, mitochondrial	0.0374	-0.308
	LARS2	tRNA synthetase 2, mitochondrial	0.0969	0.257
	MARS2	tRNA synthetase 2, mitochondrial	1.69e-06	0.582
	NARS2	tRNA synthetase 2, mitochondrial	0.00966	0.263
	PARS2	tRNA synthetase 2, mitochondrial	0.143	-0.346
	RARS2	tRNA synthetase 2, mitochondrial	0.0327	-0.262
	SARS2	tRNA synthetase 2, mitochondrial	0.361	-0.098
	TARS2	tRNA synthetase 2, mitochondrial	0.00557	-0.34
	VARS2	tRNA synthetase 2, mitochondrial	0.165	-0.165
	WARS2	tRNA synthetase 2, mitochondrial	0.321	-0.137
	YARS2	tRNA synthetase 2, mitochondrial	0.0255	0.243
	6. Mitochondrial Chaperones
	ATAD3A	ATPase family, AAA domain containing 3A	0.01813	0.3375
	ATAD3B	ATPase family, AAA domain containing 3B	0.0005841	0.5901
	FXC1	translocase of inner mitochondrial membrane 10B	#N/A	#N/A
	GRPEL1	GrpE like 1, mitochondrial	3.196e-06	0.5187
	HSPA9	heat shock protein family A (Hsp70) member 9	0.003134	0.3927
	LONP1	lon peptidase 1, mitochondrial	5.753e-09	-0.6547
	NLN	neurolysin	6.707e-06	0.549
	OXA1L	mitochondrial inner membrane protein	0.04268	-0.2006
	TIMM10	translocase of inner mitochondrial membrane 10	2.289e-06	0.6326
	TIMM17B	translocase of inner mitochondrial membrane 17B	6.213e-08	0.6302
	TIMM22	translocase of inner mitochondrial membrane 22	0.02191	0.3153
	TIMM23	translocase of inner mitochondrial membrane 23	2e-08	0.5801
	TIMM50	translocase of inner mitochondrial membrane 50	0.03865	0.212
	TIMM8B	translocase of inner mitochondrial membrane 8B	0.0009503	0.3484
	TIMM9	translocase of inner mitochondrial membrane 9	0.005435	-0.3152
	TOMM20	translocase of outer mitochondrial membrane 20	0.01982	-0.3136
	TOMM22	translocase of outer mitochondrial membrane 22	0.0001303	0.4232
	TOMM40	translocase of outer mitochondrial membrane 40	1.161e-09	0.6251
	TOMM5	translocase of outer mitochondrial membrane 5	0.01138	0.3343
	TOMM7	translocase of outer mitochondrial membrane 7	0.04662	-0.2153
	7. Mitochondrial Antioxidants
	HMOX2	Heme oxygenase 2	4.763e-07	0.541
	SOD1	Superoxide dismutase 1, soluble	0.0155	0.305
	SOD2	Superoxide dismutase 2, mitochondrial	4.231e-10	0.659
	GCLC	Glutamate-cysteine ligase, catalytic subunit	0.01396	0.2405
	GSR	Glutathione reductase	0.01667	0.248
	GLRX3	Glutaredoxin 3	0.0003373	0.3673
	GLRX5	Glutaredoxin 5	4.302e-07	0.4994
	GPX1	Glutathione peroxidase 1	0.003835	0.3364
	TXN	Thioredoxin	0.01944	0.2831
	SRXN1	Sulfiredoxin	0.0008166	0.3591
	PRDX2	Peroxiredoxin 2	0.01954	0.3249
	PRDX4	Peroxiredoxin 4	1.451e-36	1.253
	PRDX6	Peroxiredoxin 6	0.01877	-0.2794
	GSS	Glutathione synthetase	2.423e-08	-0.566
	IDH2	NADPH-dependent isocitrate dehydrogenases	2.198e-05	-0.7575
	8. Cytosolic translation
	Ribosomal Proteins
	RPL10	ribosomal protein L10	1.77e-05	-0.415
	RPL10A	ribosomal protein L10A	0.000169	-0.36
	RPL10L	ribosomal protein L10 like	1	5.13e-15
	RPL11	ribosomal protein L11	0.0271	-0.272
	RPL12	ribosomal protein L12	7.14e-11	-0.583
	RPL13	ribosomal protein L13	0.726	-0.0499
	RPL13A	ribosomal protein L13A	7.45e-06	-0.497
	RPL14	ribosomal protein L14	0.00303	-0.369
	RPL15	ribosomal protein L15	0.00181	-0.358
	RPL17	ribosomal protein L17	0.0977	-0.157
	RPL18	ribosomal protein L18	0.00651	-0.256
	RPL18A	ribosomal protein L18A	0.000663	-0.333
	RPL19	ribosomal protein L19	2.1e-05	-0.458
	RPL21	ribosomal protein L21	0.00232	-0.282
	RPL22	ribosomal protein L22	0.153	-0.194
	RPL23	ribosomal protein L23	0.012	-0.289
	RPL23A	ribosomal protein L23A	0.0574	-0.178
	RPL24	ribosomal protein L24	0.0075	-0.336
	RPL26	ribosomal protein L26	0.00971	-0.323
	RPL26L1	ribosomal protein L26 like	1.15e-07	0.665
	RPL27	ribosomal protein L27	0.023	-0.287
	RPL27A	ribosomal protein L27A	0.0343	-0.199
	RPL28	ribosomal protein L28	0.00488	-0.301
	RPL29	ribosomal protein L29	3.69e-05	-0.442
	RPL3	ribosomal protein L3	1.96e-06	-0.488
	RPL30	ribosomal protein L30	0.021	-0.213
	RPL31	ribosomal protein L31	0.00354	-0.268
	RPL32	ribosomal protein L32	0.000484	-0.429
	RPL34	ribosomal protein L34	0.0106	-0.264
	RPL35	ribosomal protein L35	0.0224	0.239
	RPL35A	ribosomal protein L35A	0.00277	-0.376
	RPL36	ribosomal protein L36	0.208	-0.12
	RPL36A	ribosomal protein L36A	0.0147	-0.418
	RPL36AL	ribosomal protein L36 like	0.338	0.105
	RPL37	ribosomal protein L37	0.208	-0.151
	RPL37A	ribosomal protein L37A	0.11	-0.154
	RPL38	ribosomal protein L38	0.422	-0.0841
	RPL39	ribosomal protein L39	0.0415	-0.204
	RPL39L	ribosomal protein L39 like	0.00652	-0.576
	RPL3L	ribosomal protein L3 like	0.689	-0.244
	RPL4	ribosomal protein L4	5.7e-12	-0.719
	RPL41	ribosomal protein L41	0.0074	-0.267
	RPL5	ribosomal protein L5	1.98e-05	-0.434
	RPL6	ribosomal protein L6	0.483	-0.0633
	RPL7	ribosomal protein L7	0.289	-0.0919
	RPL7A	ribosomal protein L7A	6.56e-09	0.536
	RPL7L1	ribosomal protein L7 like	0.935	-0.00766
	RPL8	ribosomal protein L8	0.0286	-0.213
	RPL9	ribosomal protein L9	0.00677	-0.239
	RPLP0	ribosomal protein lateral stalk subunit P0	9.16e-10	-0.604
	RPLP1	ribosomal protein lateral stalk subunit P1	0.00061	-0.391
	RPLP2	ribosomal protein lateral stalk subunit P2	0.464	-0.0792
	RPS10	ribosomal protein S10	0.103	-0.15
	RPS11	ribosomal protein S11	0.000663	-0.328
	RPS12	ribosomal protein S12	2.1e-08	-0.502
	RPS13	ribosomal protein S13	0.0212	-0.23
	RPS14	ribosomal protein S14	0.0603	-0.23
	RPS15	ribosomal protein S15	0.229	0.13
	RPS15A	ribosomal protein S15A	0.0323	-0.197
	RPS16	ribosomal protein S16	0.0288	-0.205
	RPS17	ribosomal protein S17	0.000139	-0.444
	RPS18	ribosomal protein S18	3.21e-05	-0.366
	RPS19	ribosomal protein S19	0.355	-0.0916
	RPS2	ribosomal protein S2	0.0373	-0.191
	RPS20	ribosomal protein S20	0.0024	-0.29
	RPS21	ribosomal protein S21	0.000976	-0.325
	RPS23	ribosomal protein S23	0.437	-0.112
	RPS24	ribosomal protein S24	0.359	-0.0796
	RPS25	ribosomal protein S25	0.0874	-0.162
	RPS26	ribosomal protein S26	0.216	0.145
	RPS27	ribosomal protein S27	7.03e-08	-0.593
	RPS27A	ribosomal protein S27A	0.0189	-0.216
	RPS27L	ribosomal protein S27 like	0.519	-0.0928
	RPS28	ribosomal protein S28	0.206	-0.129
	RPS29	ribosomal protein S29	7.54e-05	-0.424
	RPS3	ribosomal protein S3	0.00233	-0.267
	RPS3A	ribosomal protein S3A	0.0274	-0.19
	RPS4X	ribosomal protein S4, X-linked	0.0861	0.149
	RPS4Y1	ribosomal protein S4, Y-linked 1	1	5.13e-15
	RPS4Y2	ribosomal protein S4, Y-linked 2	1	5.13e-15
	RPS5	ribosomal protein S5	9e-05	-0.375
	RPS6	ribosomal protein S6	0.0203	-0.207
	RPS7	ribosomal protein S7	0.162	-0.132
	RPS8	ribosomal protein S8	5.36e-09	-0.579
	RPS9	ribosomal protein S9	0.00556	-0.292
	Cytosolic tRNA synthetases
	AARS	tRNA synthetase	7.092e-14	-1.165
	CARS	tRNA synthetase	1.737e-12	-0.8881
	DARS	tRNA synthetase	0.02886	0.2209
	EARS	tRNA synthetase	#N/A	#N/A
	FARS	tRNA synthetase	#N/A	#N/A
	HARS	tRNA synthetase	0.002589	0.4192
	IARS	tRNA synthetase	2.041e-13	-0.7305
	LARS	tRNA synthetase	0.05469	-0.2434
	MARS	tRNA synthetase	7.948e-07	-0.5344
	NARS	tRNA synthetase	0.01354	-0.2498
	PARS	tRNA synthetase	#N/A	#N/A
	RARS	tRNA synthetase	0.02423	0.3342
	SARS	tRNA synthetase	1.58e-21	-1.206
	TARS	tRNA synthetase	0.8341	0.02163
	VARS	tRNA synthetase	0.0006302	0.3721
	WARS	tRNA synthetase	1.641e-14	-0.9284
	YARS	tRNA synthetase	9.68e-14	-0.8898
	9. Cytosolic Chaperones
	Heat Shock transcription factors (HSFs)
	HSF1	key stress-responsive transcription factor	0.01581	0.292
	HSF2	essential for regulating developmental processes	0.04701	-0.212
	HSF4	essential for regulating developmental processes	0.7336	-0.1331
	HSF5	May act as a transcriptional factor	1	0.186
	Molecular Chaperones (Hsp70/90)
	HSPA1A	cytosol, low at steady state, highly inducible	0.0012	0.9815
	HSPA1L	cytosol, constitutive expressed in testis	0.05486	0.4272
	HSPA1B	cytosol and organelles, inducible	0.005563	0.8405
	HSPA2	cytosol and organelles, testis-specific	0.01309	0.6195
	HSPA6	cytosol and organelles, inducible	0.5916	0.3046
	HSPA7	heat shock protein family A (Hsp70) member 7	1	-0.2893
	HSPA8	constitutively expressed, ATP-dependent, most abundant	0.005076	0.5981
	HSPA12A	heat shock protein family A (Hsp70) member 12A	0.002714	0.4237
	HSPA12B	heat shock protein family A (Hsp70) member 12B	0.949	0.08272
	HSPA13	microsome associated	4.37e-05	-0.5071
	HSP90AA1	cytosol, inducible	0.01454	0.3255
	HSP90AB1	cytosol, constitutive, role in apoptosis and inflammation	0.6184	0.06483
	HSP70 co-chaperones
	DNAJA1	DnaJ heat shock protein family (Hsp40) member A1	0.001191	0.3506
	DNAJA2	DnaJ heat shock protein family (Hsp40) member A2	1.058e-05	0.431
	DNAJA4	DnaJ heat shock protein family (Hsp40) member A4	0.7359	0.5575
	DNAJB1	DnaJ heat shock protein family (Hsp40) member B1	0.02144	0.3089
	DNAJB2	DnaJ heat shock protein family (Hsp40) member B2	0.2661	-0.1768
	DNAJB3	DnaJ heat shock protein family (Hsp40) member B3	1	0
	DNAJB4	DnaJ heat shock protein family (Hsp40) member B4	0.5261	-0.1055
	DNAJB5	DnaJ heat shock protein family (Hsp40) member B5	0.4593	-0.1467
	DNAJB6	DnaJ heat shock protein family (Hsp40) member B6	0.4689	0.06312
	DNAJB7	DnaJ heat shock protein family (Hsp40) member B7	0.4394	0.4943
	DNAJB8	DnaJ heat shock protein family (Hsp40) member B8	0.8571	2.272
	DNAJB12	DnaJ heat shock protein family (Hsp40) member B12	0.7552	0.03472
	DNAJB13	DnaJ heat shock protein family (Hsp40) member B13	1	-0.1261
	DNAJB14	DnaJ heat shock protein family (Hsp40) member B14	0.2478	-0.1381
	DNAJC4	DnaJ heat shock protein family (Hsp40) member C4	0.2033	-0.2881
	DNAJC5	DnaJ heat shock protein family (Hsp40) member C5	0.7761	0.02823
	DNAJC5B	DnaJ heat shock protein family (Hsp40) member C5B	1	0
	DNAJC5G	DnaJ heat shock protein family (Hsp40) member C5G	1	-0.3868
	DNAJC6	DnaJ heat shock protein family (Hsp40) member C6	0.5617	-0.1011
	DNAJC8	DnaJ heat shock protein family (Hsp40) member C8	0.9442	-0.006593
	DNAJC9	DnaJ heat shock protein family (Hsp40) member C9	0.004314	0.2583
	DNAJC11	DnaJ heat shock protein family (Hsp40) member C11	0.02132	0.2754
	DNAJC12	DnaJ heat shock protein family (Hsp40) member C12	3.72e-05	-0.5754
	DNAJC13	DnaJ heat shock protein family (Hsp40) member C13	0.01649	-0.3221
	DNAJC14	DnaJ heat shock protein family (Hsp40) member C14	0.6752	0.03983
	DNAJC15	DnaJ heat shock protein family (Hsp40) member C15	0.1093	1.006
	DNAJC16	DnaJ heat shock protein family (Hsp40) member C16	0.2038	-0.1411
	DNAJC17	DnaJ heat shock protein family (Hsp40) member C17	0.0001375	-0.7113
	DNAJC18	DnaJ heat shock protein family (Hsp40) member C18	0.2	-0.1933
	DNAJC21	DnaJ heat shock protein family (Hsp40) member C21	0.2397	-0.118
	DNAJC22	DnaJ heat shock protein family (Hsp40) member C22	0.3045	-0.276
	DNAJC24	DnaJ heat shock protein family (Hsp40) member C24	0.1419	0.1771
	DNAJC25	DnaJ heat shock protein family (Hsp40) member C25	3.848e-07	0.5569
	DNAJC27	DnaJ heat shock protein family (Hsp40) member C27	0.2863	0.1887
	DNAJC28	DnaJ heat shock protein family (Hsp40) member C28	0.5363	-0.2345
	DNAJC30	DnaJ heat shock protein family (Hsp40) member C30	0.4469	0.1181
	GAK	cell cycle control, associated to cyclin G and CDK5	0.004302	0.2426
	SACS	highly expressed in CNS	0.0007722	0.3661
	Nucleotide exchange factors (NEFs)
	HSPH1	interacts with HSPA8, NEF	0.0901	0.2562
	HSPA4	Hsc70 NEF, spermatogensis	0.000839	0.502
	HSPA4L	Hsc70 NEF, spermatogensisi	0.3792	-0.1233
	HSPBP1	negative regulators of CHIP (STUB1) & hsp70/40 complex	1.745e-05	0.5063
	BAG1	NEF, stimulates Hsc70's hydrolysis activity 40-fold, targets Hsp70 substrates for degradation	9.063e-06	0.5898
	BAG2	negative regulators of CHIP (STUB1) E3 ligase	0.02104	0.2624
	BAG3	mediates Ub of terminally misfolded Hsp70 substrates, inhibits apoptosis	6.148e-05	0.4873
	BAG4	Block extrinsic apoptosis by bindign to death receptors	0.3816	0.09464
	BAG5	Hsp70 NBD binding and assisting Hsp70-mediated substrate refolding	0.00028	0.3378
	BAG6	BCL2 associated athanogene 6	0.3028	0.08584
	HSP70/90 adaptor co-chaperones
	ST13	mediates association of Hsc70 and Hsp90	7.814e-05	-0.4073
	STIP1	assist transfer of proteins from Hsc70 to Hsp90	0.1557	0.1561
	HSP90 co-chaperones
	CDC37	cell division cycle 37	0.8889	0.01396
	CDC37L1	Hsp90 co-chaperone Cdc37-like 1	0.008459	0.3937
	AHSA1	activator of heat shock 90kDa protein ATPase homolog 1	0.001082	0.3994
	AHSA2	Activator of 90 kDa heat shock protein ATPase homolog 2	0.007691	-0.5606
	PTGES3	prostaglandin E synthase 3 (cytosolic)	0.09177	0.1554
	STUB1	E3 ligase, Hsp70 mediated degradation via UPS	9.813e-06	0.4324
	FKBP4	In complex with Hsp90-mediated RISC loading in RNAi, antioxidant	2.346e-11	0.6716
	FKBP5	In complex with Hsp90 and p23, folding of steroid receptor	0.001971	0.2694
	FKBP6	co-chaperone of HSP90, required for the piRNA amplification	0.1073	0.9183
	FKBP8	In complex with BCL2,CALM induce apoptosis, inhibited by Hsp90	0.009886	-0.2449
	PPID	peptidylprolyl isomerase D	0.1769	0.1355
	PPP5C	In complex with Hsp90 and cdc37, dephos Cdc37 and regulating complex. Inhibits ASK1/MAP3K5-mediated apoptosis induced by oxidative stress	0.2192	0.1191
	UNC45A	Acts as co-chaperone for HSP90. Prevents the stimulation of HSP90AB1 ATPase activity by AHSA1	1.948e-11	-0.6814
	UNC45B	co-chaperone required for folding and accumulation of type II myosins	1	-1.384
	TTC4	protein that contains tetratricopeptide (TPR) repeats	0.6864	0.05635
	DNAJC7	binds heat shock proteins 70 and 90	0.6149	-0.06305
	NASP	cytoplasmic complex with HSP90 and stimulates ATPase activity	0.01328	-0.2502
	TTC1	complex with Hsp90 for vesicle transport	0.001123	0.4029
	SUGT1	SGT1 homolog, MIS12 kinetochore complex assembly cochaperone	0.2687	-0.1421
	C1orf182	TSSK6 activating cochaperone	0.248	0.5122
	AIP	aryl hydrocarbon receptor interacting protein	0.6653	-0.04718
	FKBPL	Regulates p21 protein stability by binding to Hsp90 and p21	0.5372	0.0922
	DYX1C1	interacts with Hsp70 and Hsp90	0.06021	-0.5383
	AIPL1	aryl hydrocarbon receptor interacting protein like 1	0.9306	-0.1119
	TOMM34	co-chaperone of Hsp70/90 for mito import of prtoeins. binding of unfolded proteins and aiding their import into mitochondria	2.377e-05	0.4014
	CHORDC1	In complex with Hsp90/PP5 for folding, co-chaperone	1.049e-06	0.5515
	PTPLAD1	protein tyrosine phosphatase-like A domain containing 1	0.09505	-0.1796
	ITGB1BP2	integrin subunit beta 1 binding protein 2	0.1433	1.359
	NUDC	nudC nuclear distribution protein	0.7062	-0.04555
	HspB (small heat shock proteins)
	HSPB1	heat shock protein family B (small) member 1	1.134e-07	-0.946
	HSPB2	heat shock protein family B (small) member 2	0.3825	-2.564
	HSPB3	heat shock protein family B (small) member 3	0.4625	0.4241
	HSPB6	heat shock protein family B (small) member 6	0.9151	-0.3227
	HSPB7	heat shock protein family B (small) member 7	0.05071	-1.603
	HSPB8	heat shock protein family B (small) member 8	0.8386	0.08808
	HSPB9	heat shock protein family B (small) member 9	0.7867	0.3744
	HSPB11	heat shock protein family B (small) member 11	0.7502	-0.03875
	CRYAA	crystallin alpha A	1	-1.382
	CRYAB	crystallin alpha B	0.2302	-3.171
	Chaperonins
	TCP1	TCP1 ring complex	2.619e-06	0.5222
	CCT2	TRiC assist nascent chain folding, ATP-dependent	0.0001896	0.3256
	CCT3	TRiC assist nascent chain folding, ATP-dependent	0.002018	-0.3443
	CCT4	TRiC assist nascent chain folding, ATP-dependent	0.9517	-0.006181
	CCT5	TRiC assist nascent chain folding, ATP-dependent	0.07115	0.1862
	CCT6A	TRiC assist nascent chain folding, ATP-dependent	0.1015	0.1585
	CCT6B	TRiC assist nascent chain folding, ATP-dependent	0.08533	-0.9427
	CCT7	TRiC assist nascent chain folding, ATP-dependent	1.292e-05	0.4168
	CCT8	TRiC assist nascent chain folding, ATP-dependent	0.4097	0.08005
	CCT8L2	Putative T-complex protein 1 subunit theta-like 2	0.6534	-2.555
	BBS10	Bardet-Biedl syndrome	0.2073	-0.1454
	BBS12	membrane trafficking	0.02117	0.4052
	Prefoldins
	PFDN1	newly synthesized polypeptides	0.0002918	0.4379
	PFDN2	newly synthesized polypeptides	0.4603	0.09648
	VBP1	transport of VHL	0.7169	0.0337
	PFDN4	newly synthesized polypeptides	0.4993	0.07018
	PFDN5	newly synthesized polypeptides	0.3755	-0.07429
	PFDN6	newly synthesized polypeptides	0.003351	0.3343
	UXT	Protein UXT	3.927e-18	0.9769
	C19orf2	Unconventional prefoldin RPB5 interactor 1	0.07416	0.1549
	PDRG1	p53 and DNA damage-regulated protein 1	0.001123	0.3842
	DNAJC2	cyto & nucleus, nascent chain, form RAC complex	0.07556	0.2197
	HSPA14	cyto & nucleus, nascent chain, form RAC complex	0.1013	0.1726
	Ribosome-associated chaperones
	BTF3	blocks secretion of nascent chain into ER	0.537	0.06817
	NACA	blocks secretion of nascent chain into ER	0.1201	-0.1344
	10. 26S Proteasome
	Structural subunits
	PSMA1	proteasome subunit alpha 1	0.3347	0.09198
	PSMA2	proteasome subunit alpha 2	0.0522	0.164
	PSMA3	proteasome subunit alpha 3	0.004991	0.2587
	PSMA4	proteasome subunit alpha 4	0.1714	0.1416
	PSMA5	proteasome subunit alpha 5	0.97	0.004828
	PSMA6	proteasome subunit alpha 6	0.04919	0.1606
	PSMA7	proteasome subunit alpha 7	0.4464	0.08058
	PSMA8	proteasome subunit alpha 8	1	-2.084
	PSMB1	proteasome subunit beta 1	0.0004427	0.3766
	PSMB2	proteasome subunit beta 2	0.9355	-0.0112
	PSMB3	proteasome subunit beta 3	0.1888	0.1685
	PSMB4	proteasome subunit beta 4	0.01307	-0.2613
	PSMB5	proteasome subunit beta 5	1.655e-05	0.4036
	PSMB6	proteasome subunit beta 6	0.2545	0.1314
	PSMB7	proteasome subunit beta 7	3.409e-05	0.4197
	PSMB8	proteasome subunit beta 8	0.8392	0.2659
	PSMB9	proteasome subunit beta 9	0.7667	0.2558
	PSMB10	proteasome subunit beta 10	0.03657	0.444
	PSME1	proteasome activator subunit 1	0.03117	0.3136
	PSME2	proteasome activator subunit 2	0.9126	-0.01674
	PSME3	proteasome activator subunit 3	0.02358	0.2991
	PSME4	proteasome activator subunit 4	0.1196	0.1395
	PSMC1	proteasome 26S subunit, ATPase 1	0.1145	0.1469
	PSMC2	proteasome 26S subunit, ATPase 2	0.007805	0.2277
	PSMC3	proteasome 26S subunit, ATPase 3	0.3701	-0.08828
	PSMC4	proteasome 26S subunit, ATPase 4	0.9863	0.001585
	PSMC5	proteasome 26S subunit, ATPase 5	0.13	-0.1477
	PSMC6	proteasome 26S subunit, ATPase 6	0.45	0.06957
	PSMD1	proteasome 26S subunit, non-ATPase 1	8.677e-06	0.4619
	PSMD2	proteasome 26S subunit, non-ATPase 2	0.1353	0.1774
	PSMD3	proteasome 26S subunit, non-ATPase 3	0.2005	0.178
	PSMD4	proteasome 26S subunit, non-ATPase 4	0.0001222	-0.4479
	PSMD5	proteasome 26S subunit, non-ATPase 5	0.03896	0.8785
	PSMD6	proteasome 26S subunit, non-ATPase 6	0.6869	0.04996
	PSMD7	proteasome 26S subunit, non-ATPase 7	0.000339	0.3866
	PSMD8	proteasome 26S subunit, non-ATPase 8	0.02252	0.1962
	PSMD9	proteasome 26S subunit, non-ATPase 9	0.07163	0.1955
	PSMD10	proteasome 26S subunit, non-ATPase 10	0.7374	0.03419
	PSMD11	proteasome 26S subunit, non-ATPase 11	0.01974	0.3179
	PSMD12	proteasome 26S subunit, non-ATPase 12	0.01909	0.317
	PSMD13	proteasome 26S subunit, non-ATPase 13	0.002687	0.2847
	PSMD14	proteasome 26S subunit, non-ATPase 14	0.121	0.1339
	SHFM1	SEM1, 26S proteasome complex subunit	0.01272	0.2218
	PSMF1	proteasome inhibitor subunit 1	0.007927	0.2283
	Accessory factors
	RAD23A	RAD23 homolog A, nucleotide excision repair protein	0.03749	-0.2364
	RAD23B	RAD23 homolog B, nucleotide excision repair protein	0.006218	0.2961
	UBQLN1	ubiquilin 1	0.5699	0.05169
	UBQLN2	ubiquilin 2	1.695e-31	1.185
	DDI1	DNA damage inducible 1 homolog 1	1	0
	PSMG1	proteasome assembly chaperone 1	4.792e-05	0.4147
	PSMG2	proteasome assembly chaperone 2	0.02811	0.2274
	PSMG3	proteasome assembly chaperone 3	0.8114	0.02742
	PSMG4	proteasome assembly chaperone 4	0.04393	0.3062
	POMP	proteasome maturation protein	0.0001484	0.3338
	PSMA5	proteasome subunit alpha 5	0.97	0.004828
	11. Mitochondrial Translocation
	TOM complex
	TOMM70A	Preprotein receptor for hydrophobic internal target signals	0.9839	0.003101
	TOMM22	Preprotein receptor on the surface	0.0001303	0.4232
	TOMM20	Preprotein receptor for presequence peptides	0.01982	-0.3136
	TOMM40	Main TOM complex channel	1.161e-09	0.6251
	TOMM5	small TOM: assists in transfer of proteins from Tom22 to Tom40	0.01138	0.3343
	TOMM6	Tom6 promotes TOM complex biogenesis	0.2665	0.1228
	TOMM7	Tom7 destabilizes TOM complex	0.04662	-0.2153
	SAM complex
	SAMM50	Central component of SAM complex, β-barrel topology, channel	0.0492	0.2019
	MTX1	Subunit of SAM complex, promotes release of precursors	0.1379	-0.1851
	MTX2	Binding of β signal, partner of Sam50	0.08299	-0.1813
	MTX3	metaxin 3	0.2726	0.1449
	Porins (Other Outer Membrane Structures)
	VDAC1	voltage dependent anion channel 1	0.006415	0.3863
	VDAC2	voltage dependent anion channel 2	0.6491	0.04791
	VDAC3	voltage dependent anion channel 3	0.005405	0.2855
	Tim9/10 complex
	TIMM9	translocase of inner mitochondrial membrane 9	0.005435	-0.3152
	TIMM10	translocase of inner mitochondrial membrane 10	2.289e-06	0.6326
	TIMM10B	translocase of inner mitochondrial membrane 10B	1.052e-09	0.6794
	Tim8/13 complex
	TIMM8A	translocase of inner mitochondrial membrane 8A	0.5012	0.1354
	TIMM8B	translocase of inner mitochondrial membrane 8 homolog B	0.0009503	0.3484
	TIMM13	translocase of inner mitochondrial membrane 13	9.418e-07	0.5395
	MIA complex (intermembrane space assembly)
	CHCHD4	coiled-coil-helix-coiled-coil-helix domain containing 4	0.3924	0.121
	GFER	growth factor, augmenter of liver regeneration	0.1734	0.167
	TIM22 complex
	Timm22	translocase of inner mitochondrial membrane 22	0.02191	0.3153
	TIMM23 complex
	TIMM23	mitochondrial import inner membrane translocase subunit TIM23	2e-08	0.5801
	TIMM23B	mitochondrial import inner membrane translocase subunit TIM23	1.883e-06	0.5417
	TIMM17B	mitochondrial import inner membrane translocase subunit TIM17	6.213e-08	0.6302
	TIMM17A	mitochondrial import inner membrane translocase subunit TIM17	0.3111	0.1352
	TIMM21	mitochondrial import inner membrane translocase subunit TIM21	0.0006322	0.4033
	TIMM50	mitochondrial import inner membrane translocase subunit TIM50	0.03865	0.212
	MINOS/MitOS complex
	MINOS1	mitochondrial inner membrane organizing system protein 1	0.5585	0.07662
	IMMT	mitofilin	0.7481	-0.03305
	CHCHD3	coiled-coil-helix-coiled-coil-helix domain-containing protein 3, mitochondrial	0.04958	0.1912
	HSPA9	molecular chaperone DnaK	0.003134	0.3927
	Inner membrane peptidases (IMP)
	IMMP1L	inner mitochondrial membrane peptidase, in complex wth Imp2	0.4714	-0.1109
	IMMP2L	inner mitochondrial membrane peptidase, in complex wth Imp21	0.01608	-0.5075
	OMA1	AAA+ metallopeptidase in the IM, catalytic domain towards matrix	0.2869	-0.1728
	YME1L1	AAA+ protease in the IM, catalytic domain towards IMS, dominant clearence activity in IMS	0.7677	-0.03052
	XRCC6BP1	Conserved IMS protease	0.7948	-0.05858
	AFG3L2	Innermembrane, substrate released in matrix	0.4885	0.06824
	HTRA2	Intermembrane protease	0.2393	0.1199
	PARL	Cleaves of PINK1 which leads to its degradation	0.3015	0.1544
	NLN	mito metallopeptidase, terminates neurotensinergic signaling	6.707e-06	0.549
	Other inner membrane factors
	LETM1	LETM1 and EF-hand domain-containing protein 1, mitochondrial	6.825e-06	0.4342
	TMEM126A	transmembrane protein 126A	0.3998	0.1701
	MMC/PAM proteins
	TIMM44	mitochondrial import inner membrane translocase subunit TIM44	0.8427	-0.02118
	HSPA9	mito HSP70	0.003134	0.3927
	GRPEL2	molecular chaperone GrpE	0.7505	-0.03916
	GRPEL1	molecular chaperone GrpE	3.196e-06	0.5187
	DNAJC19	DnaJ homolog subfamily C member 19	0.3029	-0.1508
	PAM16	mitochondrial import inner membrane translocase subunit TIM16	0.01839	0.2864
	Matrix peptidases
	PMPCA	MPPs, heterodimer of Mas1 (β) and Mas2 (α)	7.18e-25	1.032
	PMPCB	MPPs, heterodimer of Mas1 (β) and Mas2 (α)	0.06514	-0.1894
	MIPEP	Matrix intermediate peptidase (MIP), completes maturation of some preproteins	0.3562	0.1015
	XPNPEP3	Matrix peptidase, cleavage of presequence	0.5247	-0.06653
	LONP1	lon peptidase 1, mitochondrial	5.753e-09	-0.6547
	CLPP	caseinolytic mitochondrial matrix peptidase proteolytic subunit	0.3962	0.08666
	CLPX	caseinolytic mitochondrial matrix peptidase chaperone subunit	0.3831	-0.1396
	SPG7	matrix AAA peptidase subunit	0.343	-0.1452
	Matrix chaperones and chaperone-like proteins
	TRAP1	Mito, may regulate cellular stress responses	0.7939	0.02601
	HSPA9	primarily Mito, but also expressed in ER, PM, cyto too	0.003134	0.3927
	DNAJA3	mito Hsp70 cochap, mediates proliferation, survival and apoptosis	0.09781	0.1655
	GRPEL1	GrpE protein homolog 1, mitochondrial NEF	3.196e-06	0.5187
	GRPEL2	GrpE protein homolog 2, mitochondrial NEF	0.7505	-0.03916
	HSCB	mito, assist in iron-sulfur cluster assembly	0.4167	0.1397
	HSPD1	mito chaperone, involved in the innate immune system	0.2209	0.1341
	HSPE1	mito, funcitons together with HspD1	0.1024	0.2314
	CLPB	probably homolog of yeast Hsp78. interacts with LonP1	0.1775	0.1534
	MKKS	centrosome, cytokinesis, mito too	0.1927	0.1574
	BCS1L	Mitochondrial chaperone BCS1	0.4105	0.08378
	DNLZ	Zinc finger heat shock protein, chaperone for mtHsp70	1.067e-13	1.588
	Mitochondrial Export Machinery
	OXA1L	translocase, insertion of matrix proteins into IM, mito encoded	0.04268	-0.2006
