# Supplementary material for: Ribosomal mistranslation leads to silencing of the unfolded protein response and increased mitochondrial biogenesis
Source: Commun Biol. 2019 Oct 17;2:381. doi: 10.1038/s42003-019-0626-9 (PMC6797716; doi:10.1038/s42003-019-0626-9)
Supplement: Supplementary file 5 — Supplementary Data 2 [file 42003_2019_626_MOESM5_ESM.xlsx]

## Sheet: Fig.1a
EBO3 transgene ratio to the total Rps2 in %:								Figure 1a
HEK WT	0.00281
	CC19	CC20	CC21	CC23
Ebo3 wt	36.0614	39.5405	27.1137	35.1492
	CC14	CC15	CC17	CC25	CC29	CC31
Ebo3 A226Y	11.3475	22.7799	8.6758	12.9678	12.2037	10.7143

## Sheet: Fig.1b
Viability of the cells (Trypan Blue), %										Figure 1b
	WT			A226Y			STA
	Mean	SD	N	Mean	SD	N	Mean	SD	N
live	97.92	2.08	10	97.74	2.26	12	68.8609	15.6341	4
dead	1.26	1.26	10	1.42	1.42	12	31.1391	15.6341	4

## Sheet: Fig.1c
Generation time (h)					Figure 1c
		Geneticin
WT	A226Y	WT	A226Y
20.8779	32.3901	21.8658	34.4849
19.918	27.6154	21.5934	36.1014
22.3596	26.6595	24.9334	28.0626
22.9519	28.0626	23.7379	46.2098
	29.4956		35.3646

## Sheet: Fig.1d
Western blot quantification				Figure 1d
WT	A226Y
0.685877	1.32293
0.879993	1.90138
0.874205	1.89618
0.971399

## Sheet: Fig.1f
35S-Met incorporation								Figure 1f
Time (mins)	rps2 (wild type)			rps2 (A226Y)
0	0.234566	0.338014	0.364333	0.150667	0.404442	0.171281
10	14.7786	15.3339	12.2643	5.71367	5.55965	8.78003
20	24.7399	30.9508	20.21	11.7237	13.1149	17.1137
30	37.549	44.8708	42.467	16.7137	19.2258	22.8679
45	57.546	73.088	59.401	34.7443	32.567	35.6349
60	77.3792	77.8661	96.0117	37.816	46.8139	40.7852

## Sheet: Fig.1h
Polysomal half life					Figure 1h
HEK	HEK + CHX	rps2 (WT)	rps2 (A226Y)
2.6	5	2.43	2.73
2.39		2.47	2.99
2.49		2.42	2.69
		2.5	2.84
			3.21
			2.82
			3.06

## Sheet: Fig.2a
Gene	log2ratio
CCNE1	0.357
E2F1	0.249
E2F3	0.252
CDKN1A	0.377
CDKN1C	1.03
CDK2AP1	0.27
CUL3	0.19
ABL1	1.039
UBA1	0.732
FEN1	0.235
BCCIP	0.605
GTF2H1	0.309
HERC5	0.845
LZTS1	2.768
SERTAD1	0.953
SMC1a	0.403
SMC2	0.363
ANAPC2	0.997
ANAPC11	0.216
CDC26	0.365
CDC14B	0.433
CCND2	-0.521
E2F2	-0.763
CDT1	-0.529
ORC1	-0.502
ORC3	-0.364
CDC45	-0.317
MCM2	-0.552
MCM5	-0.282
MCM10	-0.233
WDHD1	-0.266
TIMELESS	-0.345
CLSPN	-0.311
RFC1	-0.333
RFC2	-0.449
RFC4	-0.357
POLD1	-0.435
POLD4	-0.753
POLE	-0.263
PRIM1	-0.45
LIG1	-0.792
TERT	-1.297
TLK1	-0.329
TOP3A	-0.616
UHRF2	-0.241
H1F0	-1.297
H3F3B	-0.264
TOPBP1	-0.319
ASF1B	-0.31
PIF1	-0.386
TOP2A	-0.565
TOP2B	-0.357
DNA2	-0.501
CCNB2	-0.406
BLM	-0.569
CCNG2	-0.291
CCNT2	-0.198
CDC25B	-0.649
CDK5R1	-0.435
CDK5RAP3	-0.902
DDX11	-0.233
FANCD2	-0.726
LMNB1	-0.298
PKMYT1	-0.378
SFN	-2.069
CBX5	-0.561
NCAPG	-0.339
NCAPH2	-0.302
Rad21	-0.324
SMC4	-0.475
AURKB	-0.348
BUB1B	-0.49
CDCA8	-0.367
CENPF	-0.28
NSL1	-0.382
TTK	-0.327
CDC27	-0.299
ESPL1	-0.457
KIF11	-0.228
KIF22	-0.345
KNTC1	-0.484
MRE11A	-0.37
STAG2	-0.237
CDH1	-2.9
CNTRL	-0.58
CDK2	-0.193
CDK4	0.0207
CDK6	-0.000556
CCND1	-0.229
CCND3	0.14
CCNE2	0.133
RB1	0.0915
RBL1	-0.16
RBL2	-0.000489
E2F4	0.0432
E2F5	0.0901
E2F6	0.00092
E2F7	-0.0834
E2F8	-0.26
CDKN1B	0.116
CDKN2A	-0.0953
CDKN2B	0.155
CDKN2C	-0.145
CDKN2D	-0.0741
CDKN3	0.105
CDK2AP2	0.0897
CDC34	0.121
SKP2	-0.0358
CUL1	0.0991
CUL2	0.0489
CDC7	0.0267
ORC2	0.119
ORC4	0.178
ORC5	0.117
ORC6	0.0558
CDC6	-0.247
MCM3	-0.0522
MCM4	0.00567
MCM6	0.135
MCM7	-0.171
TIPIN	-0.00112
GINS1	-0.0447
GINS2	0.17
GINS3	0.0226
GINS4	0.125
PCNA	0.0207
RPA1	-0.28
RPA2	-0.039
RPA3	-0.205
SUMO1	0.116
TEP1	-0.321
TLK2	-0.173
HIST1H1C	-0.0403
TICRR	-0.264
ASF1A	-0.0122
CHAF1A	-0.0953
CHAF1B	-0.00953
TOP1	0.0503
CDK1	-0.109
AURKA	-0.11
CCNB1	0.236
CCNG1	-0.0904
CCNH	0.17
CCNT1	-0.00377
CDC25A	-0.0605
CDC25C	-0.0436
CDK5RAP1	0.0962
CDK7	0.0835
CKS1B	-0.271
CKS2	-0.127
DIRAS3	-0.889
DNM2	-0.0616
GTSE1	-0.109
KPNA2	0.0121
MNAT1	0.175
PLK3	-0.209
WEE1	-0.102
ESCO1	-0.0359
MYT1	-0.226
NCAPD3	-0.0244
PDS5A	0.0972
PLK1	-0.0254
SMC3	-0.176
AURKC	-0.73
BIRC5	0.0169
BUB3	-0.101
CENPE	-0.158
INCENP	-0.106
MAD1L1	-0.179
MAD2L1	-0.0354
MAD2L2	-0.0957
MIS12	-0.0335
PTTG1	0.0605
SUGT1	-0.0875
ANAPC1	-0.0414
ANAPC4	-0.159
ANAPC5	0.162
ANAPC7	0.0566
ANAPC10	0.064
ANAPC13	0.145
CCNF	-0.143
CDC16	-0.107
CDC20	0.0653
CDC23	0.0982
PLK2	0.29
PLK4	-0.139
CDC14A	0.231
CDC5L	-0.0855
LATS1	0.0471
PPP1R12A	-0.156
RABGAP1	0.068

## Sheet: Fig.2b
Gene	log2ratio
MPG	0.452
NEIL2	0.41
APEX1	0.342
FEN1	0.235
POLE3	0.266
POLE4	0.611
GTF2H1	0.309
RAD23B	0.291
ATRX	0.963
Rad50	0.368
Rad50	0.368
HUS1	0.554
Rad50	0.368
SMC1A	0.403
NEIL1	-1.07
NEIL3	-0.325
OGG1	-0.4
MUTYH	-0.97
LIG1	-0.792
POLD1	-0.435
POLD4	-0.753
POLE	-0.263
RFC1	-0.333
RFC2	-0.449
RFC4	-0.357
XRCC1	-0.991
ERCC2	-0.344
ERCC5	-0.507
GTF2H3	-0.591
XPC	-0.449
BRCA1	-0.451
EME1	-0.418
MRE11A	-0.37
RAD51	-0.715
RAD51B	-0.416
RAD51D	-0.479
BLM	-0.569
FANCD2	-0.726
MRE11A	-0.37
PRKDC	-0.179
BRCA1	-0.451
CDC25B	-0.649
CLSPN	-0.311
FANCD2	-0.726
MRE11A	-0.37
RAD17	-0.381
RFC1	-0.333
RFC2	-0.449
RFC4	-0.357
TP53	-0.741
TP53BP1	-0.918
BARD1	-0.276
EXO1	-0.262
MSH2	-0.288
MSH5	-0.815
PMS1	-0.366
POLI	-0.517
REV3L	-0.365
MLH3	-0.565
TDG	0.073
UNG	0.183
MBD4	-0.12
SMUG1	-0.163
LIG3	0.013
PCNA	0.021
POLB	-0.054
POLD2	-0.115
POLD3	-0.133
POLE2	-0.128
RFC3	-0.179
ERCC1	0.118
ERCC3	0.089
ERCC4	0.168
GTF2H2	0.181
GTF2H4	-0.163
RPA1	-0.28
RPA2	-0.039
RPA3	-0.205
XPA	0.194
BRCA2	-0.03
MUS81	-0.093
NBN	0.172
RAD51C	-0.109
RAD52	-0.121
XRCC2	-0.096
XRCC3	-0.216
H2AFX	-0.006
WRN	-0.018
NHEJ1	0.243
LIG4	0.045
NBN	0.172
XRCC4	-0.017
XRCC5	0.033
XRCC6	0.076
ATR	-0.169
ATM	-0.026
ATRIP	-0.15
CDC25A	-0.061
CDC7	0.027
CHEK1	-0.084
CHEK2	-0.066
DBF4	0.146
H2AFX	-0.006
MDC1	0.016
NBN	0.172
RAD1	0.154
RAD9A	0.033
RFC3	-0.179
SMC3	-0.176
MSH3	-0.19
MSH6	0.11
PMS2	-0.223
POLL	-0.183
HMGB1	-0.072
MLH1	-0.253

## Sheet: Fig.2d
	ELISA for CDK2 pTYR15
	WT	A226Y	Hydroxyurea
	283189	349748	710076
	263187	324583	680171
	247375	331247	695123
	245261	312476
	279632	324872

## Sheet: Fig.2e
	WT				A226Y
enter list	CC19	CC20	CC21	CC23	CC14	CC15	CC25
HSPA1B	0.799486	1.21401	1.99901	0.568801	0.848186	1.17285	0.397656
HSPA1A	0.81079	1.34896	2.01881	0.527666	0.805348	1.09974	0.388689
RNF126	1.12273	1.00789	1.18732	0.908036	0.904741	0.851356	1.01794
SGTA	1.08592	1.11695	1.14081	0.930191	0.924821	0.908115	0.893198
SEC61A2	1.20633	1.23065	0.942055	0.838843	0.707363	0.977554	1.0972
UBL4A	0.893877	0.739425	0.85913	1.16937	1.15696	1.17701	1.00423
CAMLG	0.762136	0.734775	0.789497	1.41549	1.21801	1.2831	0.796999
SRP14	0.917839	0.893115	0.881704	1.17269	1.17383	0.818182	1.14264
SSR4	0.914543	0.669559	0.758703	1.2721	1.13979	1.28294	0.962369
SSR3	0.623778	0.854778	0.977002	1.2171	1.14036	1.20128	0.985704
SSR2	0.716229	0.617261	0.937148	1.25469	1.16229	1.25797	1.05441
SERP1	0.701533	0.971534	0.990399	1.1254	1.09298	1.08001	1.03815
SEC11A	0.723765	0.823496	0.771066	1.30107	1.26345	0.979647	1.13751
SEC63	0.584773	0.730493	0.964996	1.22999	1.16145	1.12367	1.20463

[truncated: 27 more sheets: Fig.2f, Fig.3a, Fig.3b, Fig.3d, Fig.3e, Fig.3f, Fig.3h, Fig.3i, Fig.3j, Fig.4a, Fig.4b, Fig.4c, Fig.4d, Fig.4e, Fig.4f, Fig.4g, Fig.4h, Fif.4i, Fig.4j, Fig.4k …]
